# Supplementary material for: The distinct morphological phenotypes of Southeast Asian aborigines are shaped by novel mechanisms for adaptation to tropical rainforests
Source: Natl Sci Rev. 2021 Apr 27;9(3):nwab072. doi: 10.1093/nsr/nwab072 (PMC8970429; doi:10.1093/nsr/nwab072)
Supplement: nwab072_Supplemental_Files [file nwab072_supplemental_files.zip]

Archive with 3 entries (3 files):
- Supplementary_Figures_Revision.docx
- Supplementary_Methods_Final_Version.docx
- Supplementary_Tables_final_Version.xlsx
