# Supplementary material for: The distinct morphological phenotypes of Southeast Asian aborigines are shaped by novel mechanisms for adaptation to tropical rainforests
Source: Natl Sci Rev. 2021 Apr 27;9(3):nwab072. doi: 10.1093/nsr/nwab072 (PMC8970429; doi:10.1093/nsr/nwab072)
Supplement: nwab072_Supplemental_Files [file nwab072_supplemental_files.zip › Supplementary_Tables_final_Version.xlsx]

## Sheet: Table S1
Table S1. The sample information of the 81 Cambodian aborigines collected in this study. Asterisks (*) denote samples that were included for selection analysis.
Sample ID	Ethnic group	Sex	Province in Cambodia
JPZ0113*	Jarai	Female	Ratanakri
JPZ0443*	Kachac	Male	Ratanakri
JPZ0445*	Kachac	Male	Ratanakri
JPZ0448*	Kachac	Male	Ratanakri
JPZ0449*	Kachac	Male	Ratanakri
JPZ0450*	Kachac	Male	Ratanakri
JPZ0460*	Kachac	Male	Ratanakri
JPZ0464*	Kachac	Male	Ratanakri
JPZ0465*	Kachac	Male	Ratanakri
JPZ0467*	Kachac	Male	Ratanakri
JPZ0471*	Kachac	Male	Ratanakri
JPZ0976*	Khmer	Female	Kratie
JPZ0989*	Khmer	Female	Kratie
JPZ1027	Khmer	Female	Kratie
JPZ0162*	Khmer	Male	Ratanakri
JPZ0216	Khmer	Male	Ratanakri
JPZ0595*	Khmer	Male	Stung Treng
JPZ0757*	Khmer	Male	Stung Treng
JPZ0769*	Khmer	Male	Stung Treng
JPZ0952*	Khmer	Male	Kratie
JPZ0955*	Khmer	Male	Kratie
JPZ0998*	Khmer	Male	Kratie
JPZ1006*	Khmer	Male	Kratie
JPZ1042*	Khmer	Male	Kratie
JPZ1051*	Khmer	Male	Kratie
JPZ0701*	Kuy	Female	Stung Treng
JPZ0727	Kuy	Female	Stung Treng
JPZ0556*	Kuy	Male	Stung Treng
JPZ0633*	Kuy	Male	Stung Treng
JPZ0634	Kuy	Male	Stung Treng
JPZ0635*	Kuy	Male	Stung Treng
JPZ0637	Kuy	Male	Stung Treng
JPZ0639	Kuy	Male	Stung Treng
JPZ0641	Kuy	Male	Stung Treng
JPZ0644	Kuy	Male	Stung Treng
JPZ0654*	Kuy	Male	Stung Treng
JPZ0671*	Kuy	Male	Stung Treng
JPZ0672*	Kuy	Male	Stung Treng
JPZ0681*	Kuy	Male	Stung Treng
JPZ0692	Kuy	Male	Stung Treng
JPZ0693*	Kuy	Male	Stung Treng
JPZ0695	Kuy	Male	Stung Treng
JPZ0696	Kuy	Male	Stung Treng
JPZ0697	Kuy	Male	Stung Treng
JPZ0702	Kuy	Male	Stung Treng
JPZ0715	Kuy	Male	Stung Treng
JPZ0716	Kuy	Male	Stung Treng
JPZ0722*	Kuy	Male	Stung Treng
JPZ0724	Kuy	Male	Stung Treng
JPZ0725	Kuy	Male	Stung Treng
JPZ0729	Kuy	Male	Stung Treng
JPZ0746*	Kuy	Male	Stung Treng
JPZ0748	Kuy	Male	Stung Treng
JPZ0753	Kuy	Male	Stung Treng
JPZ0759	Kuy	Male	Stung Treng
JPZ0760	Kuy	Male	Stung Treng
JPZ0768*	Kuy	Male	Stung Treng
JPZ0770*	Kuy	Male	Stung Treng
JPZ0773*	Kuy	Male	Stung Treng
JPZ0774	Kuy	Male	Stung Treng
JPZ0775	Kuy	Male	Stung Treng
JPZ0776*	Kuy	Male	Stung Treng
JPZ0152*	Lao	Female	Ratanakri
JPZ0169	Lao	Female	Ratanakri
JPZ0217	Lao	Female	Ratanakri
JPZ0629*	Lao	Female	Stung Treng
JPZ0816*	Mel	Male	Kratie
JPZ0817*	Mel	Male	Kratie
JPZ0819*	Mel	Male	Kratie
JPZ0820*	Mel	Male	Kratie
JPZ0823*	Mel	Male	Kratie
JPZ0838*	Mel	Male	Kratie
JPZ0849*	Mel	Male	Kratie
JPZ0862*	Mel	Male	Kratie
JPZ0868*	Mel	Male	Kratie
JPZ0880*	Mel	Male	Kratie
JPZ0911*	PHnong	Female
JPZ0972*	PHnong	Male	Kratie
JPZ1040*	PHnong	Male	Kratie
JPZ0927*	Stieng	Female	Kratie
JPZ0929	Stieng	Female	Kratie

## Sheet: Table S2
Table S2. Summary of data source of the included world populations.
Continents	Populations	Data Sources	Sample Sizes	Reference in Supplementary data
Africa	ACB	1KG	96	[6]
	ASW	1KG	61	[6]
	BantuHerero	SGDP	2	[8]
	BantuKenya	SGDP	2	[8]
	BantuTswana	SGDP	2	[8]
	Biaka	SGDP	2	[8]
	Congo-pygmies	EGDP	3	[7]
	Dinka	SGDP	3	[8]
	Esan	1KG	99	[6]
		SGDP	2	[8]
	Gambian	1KG	113	[6]
		SGDP	2	[8]
	Ju_hoan_North	SGDP	4	[8]
	Khomani_San	SGDP	2	[8]
	Luhya	1KG	99	[6]
		SGDP	2	[8]
	Luo	SGDP	2	[8]
	Mandenka	SGDP	3	[8]
	Masai	SGDP	2	[8]
	Mbuti	SGDP	4	[8]
		1KG	85	[6]
	Mende	SGDP	2	[8]
	Mozabite	SGDP	2	[8]
	Saharawi	SGDP	2	[8]
	Somali	SGDP	1	[8]
		1KG	108	[6]
	Yoruba	SGDP	3	[8]
America	Cachi	EGDP	5	[7]
	Chane	SGDP	1	[8]
	Colla	EGDP	4	[7]
	Colombians	1KG	94	[6]
	Karitiana	SGDP	3	[8]
	Mayan	SGDP	2	[8]
	Mexican	1KG	64	[6]
	Mixe	SGDP	3	[8]
	Mixtec	SGDP	2	[8]
	Peruvians	1KG	85	[6]
	Piapoco	SGDP	2	[8]
	Pima	SGDP	2	[8]
	Puerto Ricans	1KG	104	[6]
	Quechua	SGDP	3	[8]
	Surui	SGDP	2	[8]
	Wichi	EGDP	4	[7]
	Zapotec	SGDP	2	[8]
Caucasus	Abkhasian	EGDP	3	[7]
		SGDP	2	[8]
	Adygei	SGDP	2	[8]
	Armenian	EGDP	6	[7]
		SGDP	2	[8]
	Avars	EGDP	3	[7]
	Azerbaijanis	EGDP	3	[7]
	Balkars	EGDP	3	[7]
	Circassians	EGDP	3	[7]
	Georgian	EGDP	2	[7]
		SGDP	2	[8]
	Kabardins	EGDP	4	[7]
	Kumyks	EGDP	3	[7]
	Lezgin	EGDP	4	[7]
		SGDP	2	[8]
	North_Ossetian	EGDP	2	[7]
		SGDP	2	[8]
	Tabasarans	EGDP	3	[7]
Central-Asia	Aleut	SGDP	2	[8]
	Chechen	SGDP	1	[8]
	Ishkasim	EGDP	2	[7]
	Itelman	SGDP	1	[8]
	Kazakhs	EGDP	3	[7]
	Kyrgyz	EGDP	7	[7]
		SGDP	2	[8]
	Palestinian	SGDP	3	[8]
	Rushan-Vanch	EGDP	2	[7]
	Shugnan	EGDP	1	[7]
	Tajik	EGDP	1	[7]
		SGDP	2	[8]
	Tlingit	SGDP	2	[8]
	Tubalar	SGDP	2	[8]
	Turkmens	EGDP	3	[7]
	Ulchi	SGDP	2	[8]
	Uygur	EGDP	1	[7]
		SGDP	2	[8]
	Uzbek	EGDP	3	[7]
	Yaghnobi	EGDP	1	[7]
	Yemenite_Jew	SGDP	2	[8]
East-Asia	Ami	SGDP	2	[8]
	Atayal	SGDP	1	[8]
	Dai	1KG	93	[6]
		SGDP	4	[8]
	Daur	SGDP	2	[8]
	Han	CAS-PMI project	100	[14]
		SGDP	3	[8]
	Hezhen	SGDP	2	[8]
	Japanese	1KG	104	[6]
		SGDP	3	[8]
	Korean	SGDP	2	[8]
	Lahu	SGDP	2	[8]
	Miao	SGDP	2	[8]
	Naxi	SGDP	2	[8]
	Nouthern Han	1KG	103	[6]
	Oroqen	SGDP	2	[8]
	She	SGDP	2	[8]
	Southern Han	1KG	105	[6]
	Tibetan	Tibetan	38	[11]
	Tu	SGDP	2	[8]
	Tujia	SGDP	2	[8]
	Xibo	SGDP	2	[8]
	Yi	SGDP	2	[8]
Europe	Albanian	EGDP	3	[7]
		SGDP	1	[8]
	Bashkirs	EGDP	5	[7]
	Basque	SGDP	2	[8]
	Belarusians	EGDP	4	[7]
	Bergamo	SGDP	2	[8]
	British	1KG	91	[6]
	Bulgarian	SGDP	2	[8]
	CEU	1KG	99	[6]
	Chuvashes	EGDP	3	[7]
	Cossacks	EGDP	4	[7]
	Crete	SGDP	2	[8]
	Croats	EGDP	4	[7]
	Czech	SGDP	1	[8]
	English	SGDP	2	[8]
	Estonian	EGDP	6	[7]
		SGDP	2	[8]
	Finnish	1KG	99	[6]
		EGDP	3	[7]
		SGDP	3	[8]
	French	SGDP	3	[8]
	Germans	EGDP	3	[7]
	Greek	SGDP	2	[8]
	Hungarian	EGDP	2	[7]
		SGDP	2	[8]
	Iberian	1KG	107	[6]
	Icelandic	SGDP	2	[8]
	Ingrians	EGDP	3	[7]
	Karelians	EGDP	3	[7]
	Komis	EGDP	2	[7]
	Kryashen-Tatars	EGDP	3	[7]
	Latvians	EGDP	3	[7]
	Lithuanians	EGDP	3	[7]
	Maris	EGDP	4	[7]
	Mishar-Tatars	EGDP	1	[7]
	Moldavians	EGDP	2	[7]
	Mordvins	EGDP	3	[7]
	Norwegian	SGDP	1	[8]
	Orcadian	SGDP	2	[8]
	Poles	EGDP	4	[7]
	Polish	SGDP	1	[8]
	Roma	EGDP	3	[7]
	Saami	EGDP	3	[7]
		SGDP	2	[8]
	Sardinian	SGDP	3	[8]
	Spanish	SGDP	2	[8]
	Swedes	EGDP	2	[7]
	Tatars	EGDP	3	[7]
	Toscani	1KG	107	[6]
	Turkish	SGDP	2	[8]
	Tuscan	SGDP	2	[8]
	Udmurds	EGDP	4	[7]
	Ukrainians	EGDP	7	[7]
	Vepsas	EGDP	4	[7]
North-Asia	Altaian	SGDP	1	[8]
		EGDP	6	[7]
	Buryats	EGDP	17	[7]
	Chukchi	SGDP	1	[8]
		EGDP	5	[7]
	Eskimo	SGDP	5	[8]
		EGDP	4	[7]
	Even	SGDP	3	[8]
		EGDP	8	[7]
	Evenks	EGDP	13	[7]
	Forest-Nenets	EGDP	3	[7]
	Kets	EGDP	3	[7]
	Khantys	EGDP	3	[7]
	Koryaks	EGDP	16	[7]
	Mansi	SGDP	2	[8]
		EGDP	3	[7]
	Mongolians	SGDP	2	[8]
		EGDP	6	[7]
	Nganasans	EGDP	2	[7]
	Russian	EGDP	7	[7]
		SGDP	2	[8]
	Sakha	EGDP	7	[7]
	Selkups	EGDP	3	[7]
	Shor	EGDP	2	[7]
	Tundra-Nenets	EGDP	3	[7]
	Tuvinians	EGDP	3	[7]
	Yakut	SGDP	2	[8]
		EGDP	1	[7]
Oceania	Australian	SGDP	2	[8]
	Bougainville	SGDP	2	[8]
	Hawaiian	SGDP	1	[8]
	Koinanbe	EGDP	3	[7]
	Kosipe	EGDP	3	[7]
	Maori	SGDP	1	[8]
	Papuan	SGDP	15	[8]
South-Asia	Andamanese	Andamanese	10	[12]
	Asur	EGDP	1	[7]
	Balija	EGDP	1	[7]
	Balochi	SGDP	2	[8]
	Bengali	1KG	86	[6]
		EGDP	2	[7]
		SGDP	2	[8]
	Brahmin	EGDP	3	[7]
		SGDP	2	[8]
	Brahui	SGDP	2	[8]
	Burusho	SGDP	2	[8]
	Dhaka-mixed-popul	EGDP	3	[7]
	Gond	EGDP	1	[7]
	Gujarati Indian	1KG	103	[6]
	Gupta	EGDP	1	[7]
	Hazara	SGDP	2	[8]
	Ho	EGDP	1	[7]
	Indian	SSIP	36	[9]
	Irula	SGDP	2	[8]
	Kalash	SGDP	2	[8]
	Kapu	EGDP	1	[7]
		SGDP	2	[8]
	Khonda_Dora	SGDP	1	[8]
	Kol	EGDP	1	[7]
	Kshatriya	EGDP	1	[7]
	Kurmi	EGDP	1	[7]
	Kusunda	SGDP	2	[8]
	Madhya-Pradesh	EGDP	1	[7]
	Madiga	SGDP	2	[8]
	Makrani	SGDP	2	[8]
	Mala	SGDP	2	[8]
	Marwadi	EGDP	1	[7]
	Orissa	EGDP	1	[7]
	Pathan	SGDP	2	[8]
	Punjab	EGDP	1	[7]
	Punjabi	1KG	96	[6]
		SGDP	4	[8]
	Relli	SGDP	2	[8]
	Santhal	EGDP	1	[7]
	Sindhi	SGDP	2	[8]
	Sri Lankan Tamil	1KG	102	[6]
	Tamang	EGDP	1	[7]
	Telugu Indian	1KG	102	[6]
	Thakur	EGDP	1	[7]
	Yadava	SGDP	2	[8]
Southeast-Asia	Aeta	EGDP	3	[7]
	Agta	EGDP	3	[7]
	Bajo	EGDP	4	[7]
	Batak	EGDP	3	[7]
	Burmese	EGDP	8	[7]
		SGDP	2	[8]
	Cambodian	SGDP	2	[8]
	Dusun	SGDP	2	[8]
		EGDP	8	[7]
	Igorot	SGDP	2	[8]
		EGDP	8	[7]
	Kinh	1KG	99	[6]
		SGDP	2	[8]
	Lebbo	EGDP	4	[7]
	Luzon	EGDP	2	[7]
	Malayan	EGDP	1	[7]
		SSMP	96	[10]
	Murut	EGDP	8	[7]
	Negrito-Malaysia	Negrito	50	[13]
	Thai	SGDP	2	[8]
	Vietnamese	EGDP	10	[7]
	Vizayan	EGDP	2	[7]
West-Asia	Arabs-Israel	EGDP	5	[7]
	Assyrian	EGDP	3	[7]
	Druze	EGDP	3	[7]
		SGDP	2	[8]
	Iranian	EGDP	4	[7]
		SGDP	2	[8]
	Jordanian	EGDP	2	[7]
		SGDP	3	[8]
	Lebanese	EGDP	1	[7]
	Saudi-Arabians	EGDP	2	[7]
	BedouinB	SGDP	2	[8]
	Iraqi_Jew	SGDP	2	[8]
	Samaritan	SGDP	1	[8]
Total			3515

## Sheet: Table S3
Table S3. The result of enrichment analysis indicating the enriched functional catergories related to the Cambodian aborigine phenotypes.
Morphological traits	Term	Database	Database ID	Input number	Background number	FDR value
Height	response to vitamin D	Gene ontology: biological process	GO:0033280	5	16	0.0155604
	positive regulation of bone mineralization	Gene ontology: biological process	GO:0030501	7	39	0.019068
	transforming growth factor beta receptor signaling pathway	Gene ontology: biological process	GO:0007179	8	96	0.0929335
	Collagen degradation	Reactome	R-HSA-1442490	6	64	0.0969915
	Body mass index	NHGRI GWAS Catalog		8	102	0.0988393
	positive regulation of bone resorption	Gene ontology: biological process	GO:0045780	3	19	0.0996006
	estrogen metabolic process	Gene ontology: biological process	GO:0008210	3	20	0.101707
	Insulin-like growth factors	NHGRI GWAS Catalog		2	8	0.102104
	positive regulation of osteoblast differentiation	Gene ontology: biological process	GO:0045669	5	60	>0.10
	collagen-activated tyrosine kinase receptor signaling pathway	Gene ontology: biological process	GO:0038063	2	12	>0.10
	Collagen chain trimerization	Reactome	R-HSA-8948216	4	44	>0.10
	endochondral ossification	Gene ontology: biological process	GO:0001958	3	29	>0.10
	negative regulation of bone resorption	Gene ontology: biological process	GO:0045779	2	14	>0.10
	Menarche (age at onset)	NHGRI GWAS Catalog		5	69	>0.10
	TGF-beta signaling pathway	PANTHER	P00052	6	91	>0.10
	@@TGF-beta signaling pathway	KEGG PATHWAY	hsa04350	6	94	>0.10
	positive regulation of chondrocyte differentiation	Gene ontology: biological process	GO:0032332	2	19	>0.10
	negative regulation of chondrocyte differentiation	Gene ontology: biological process	GO:0032331	2	21	>0.10
	chondroblast differentiation	Gene ontology: biological process	GO:0060591	1	5	>0.10
	regulation of transforming growth factor beta activation	Gene ontology: biological process	GO:1901388	1	5	>0.10
	ossification involved in bone remodeling	Gene ontology: biological process	GO:0043932	1	5	>0.10
	cartilage development involved in endochondral bone morphogenesis	Gene ontology: biological process	GO:0060351	1	5	>0.10
	positive regulation of osteoclast differentiation	Gene ontology: biological process	GO:0045672	2	23	>0.10
	Collagen formation	Reactome	R-HSA-1474290	5	89	>0.10
	Signaling by Type 1 Insulin-like Growth Factor 1 Receptor (IGF1R)	Reactome	R-HSA-2404192	3	45	>0.10
	Downregulation of TGF-beta receptor signaling	Reactome	R-HSA-2173788	2	25	>0.10
	negative regulation of osteoclast differentiation	Gene ontology: biological process	GO:0045671	2	25	>0.10
	Multiple epiphyseal dysplasia	KEGG DISEASE	H00476	1	7	>0.10
	Skeletal diseases	KEGG DISEASE		3	48	>0.10
	endochondral bone growth	Gene ontology: biological process	GO:0003416	1	8	>0.10
	negative regulation of osteoblast proliferation	Gene ontology: biological process	GO:0033689	1	9	>0.10
	chondrocyte proliferation	Gene ontology: biological process	GO:0035988	1	10	>0.10
	regulation of bone resorption	Gene ontology: biological process	GO:0045124	1	10	>0.10
	osteoblast differentiation	Gene ontology: biological process	GO:0001649	5	106	>0.10
	regulation of ossification	Gene ontology: biological process	GO:0030278	1	12	>0.10
	positive regulation of osteoblast proliferation	Gene ontology: biological process	GO:0033690	1	12	>0.10
	cartilage development	Gene ontology: biological process	GO:0051216	3	60	>0.10
	skeletal system development	Gene ontology: biological process	GO:0001501	6	137	>0.10
	positive regulation of ossification	Gene ontology: biological process	GO:0045778	1	13	>0.10
	chondroitin sulfate catabolic process	Gene ontology: biological process	GO:0030207	1	14	>0.10
	Osteoclast differentiation	KEGG PATHWAY	hsa04380	5	127	>0.10
	bone mineralization	Gene ontology: biological process	GO:0030282	2	45	>0.10
	Signaling by TGF-beta family members	Reactome	R-HSA-9006936	4	101	>0.10
	negative regulation of transforming growth factor beta receptor signaling pathway	Gene ontology: biological process	GO:0030512	3	74	>0.10
	Chondroitin sulfate biosynthesis	Reactome	R-HSA-2022870	1	19	>0.10
	bone development	Gene ontology: biological process	GO:0060348	2	47	>0.10
	ossification	Gene ontology: biological process	GO:0001503	3	76	>0.10
	bone resorption	Gene ontology: biological process	GO:0045453	1	23	>0.10
	transforming growth factor beta binding	Gene ontology: molecular function	GO:0050431	1	23	>0.10
	chondroitin sulfate biosynthetic process	Gene ontology: biological process	GO:0030206	1	26	>0.10
	positive regulation of transforming growth factor beta receptor signaling pathway	Gene ontology: biological process	GO:0030511	1	29	>0.10
	Height	NHGRI GWAS Catalog		13	395	>0.10
	Cancers of soft tissues and bone	KEGG DISEASE		1	30	>0.10
	osteoclast differentiation	Gene ontology: biological process	GO:0030316	1	31	>0.10
	Signaling by TGF-beta Receptor Complex	Reactome	R-HSA-170834	2	72	>0.10
	chondrocyte differentiation	Gene ontology: biological process	GO:0002062	1	39	>0.10
	Chondroitin sulfate/dermatan sulfate metabolism	Reactome	R-HSA-1793185	1	49	>0.10
Skin pigmentation	melatonin degradation I	BioCyc	PWY-6398	3	11	0.0699824
	cellular response to UV	Gene ontology: biological process	GO:0034644	6	51	0.075521
	negative regulation of keratinocyte differentiation	Gene ontology: biological process	GO:0045617	2	7	0.0983678
	positive regulation of keratinocyte proliferation	Gene ontology: biological process	GO:0010838	2	13	>0.10
	regulation of keratinocyte differentiation	Gene ontology: biological process	GO:0045616	2	17	>0.10
	Melanogenesis	KEGG PATHWAY	hsa04916	6	101	>0.10
	melanocortin receptor activity	Gene ontology: molecular function	GO:0004977	1	5	>0.10
	response to UV	Gene ontology: biological process	GO:0009411	3	42	>0.10
	Melanoma	KEGG DISEASE	H00038	1	7	>0.10
	Melanoma	KEGG PATHWAY	hsa05218	4	72	>0.10
	Xeroderma pigmentosum	KEGG DISEASE	H01428	1	9	>0.10
	melanin biosynthetic process	Gene ontology: biological process	GO:0042438	1	13	>0.10
	negative regulation of keratinocyte proliferation	Gene ontology: biological process	GO:0010839	1	14	>0.10
	@@Melanoma	NHGRI GWAS Catalog		1	25	>0.10
Facial morphology	roof of mouth development	Gene ontology: biological process	GO:0060021	6	66	0.0993481
	nose development	Gene ontology: biological process	GO:0043584	1	6	>0.10
	neural crest cell migration	Gene ontology: biological process	GO:0001755	3	46	>0.10
	face morphogenesis	Gene ontology: biological process	GO:0060325	2	31	>0.10
	head development	Gene ontology: biological process	GO:0060322	1	12	>0.10
	ectoderm development	Gene ontology: biological process	GO:0007398	1	13	>0.10
	neural crest cell development	Gene ontology: biological process	GO:0014032	1	21	>0.10
	Orofacial clefts	NHGRI GWAS Catalog		1	24	>0.10
Hair morphology	Hair morphology	NHGRI GWAS Catalog		2	8	0.102104
	intermediate filament organization	Gene ontology: biological process	GO:0045109	1	20	>0.10
	cytoskeleton organization	Gene ontology: biological process	GO:0007010	4	138	>0.10

## Sheet: Table S4
Table S4. The result of enrichment analysis.
Groups	Term	Database	Database ID	Input number	Background number	FDR value	Related morphological traits
Pathway	Immune System	Reactome	R-HSA-168256	127	2086	1.18115e-05	-
Pathway	Hematopoietic cell lineage	KEGG PATHWAY	hsa04640	18	94	2.29231e-05	-
Gene ontology	adaptive immune response	Gene ontology: biological process	GO:0002250	24	169	2.35873e-05	-
Gene ontology	protein binding	Gene ontology: molecular function	GO:0005515	504	11764	2.48578e-05	-
Pathway	Adaptive Immune System	Reactome	R-HSA-1280218	57	742	5.47624e-05	-
Pathway	Translocation of ZAP-70 to Immunological synapse	Reactome	R-HSA-202430	7	16	0.0012381	-
Gene ontology	immune response	Gene ontology: biological process	GO:0006955	28	296	0.00133248	-
Disease	Asthma	NHGRI GWAS Catalog		10	43	0.0014904	-
Disease	Plasma omega-6 polyunsaturated fatty acid levels (gamma-linolenic acid)	NHGRI GWAS Catalog		8	25	0.00155101	-
Pathway	Phosphorylation of CD3 and TCR zeta chains	Reactome	R-HSA-202427	7	19	0.00207686	-
Disease	Caffeine consumption	NHGRI GWAS Catalog		6	12	0.00209578	-
Pathway	Asthma	KEGG PATHWAY	hsa05310	8	28	0.00225571	-
Pathway	PD-1 signaling	Reactome	R-HSA-389948	7	20	0.00235404	-
Gene ontology	cellular response to interferon-beta	Gene ontology: biological process	GO:0035458	7	22	0.00356948	-
Disease	Plasma omega-6 polyunsaturated fatty acid levels (arachidonic acid)	NHGRI GWAS Catalog		7	23	0.00427362	-
Disease	Plasma omega-6 polyunsaturated fatty acid levels (adrenic acid)	NHGRI GWAS Catalog		6	17	0.00642286	-
Disease	Crohn's disease	NHGRI GWAS Catalog		21	219	0.00642927	-
Gene ontology	transition metal ion binding	Gene ontology: molecular function	GO:0046914	6	18	0.00758923	-
Pathway	TCR signaling	Reactome	R-HSA-202403	14	116	0.00880391	-
Pathway	Interferon gamma signaling	Reactome	R-HSA-877300	12	88	0.00897677	-
Gene ontology	virus receptor activity	Gene ontology: molecular function	GO:0001618	11	76	0.00969586	-
Pathway	Th1 and Th2 cell differentiation	KEGG PATHWAY	hsa04658	12	90	0.00990788	-
Gene ontology	protein polyubiquitination	Gene ontology: biological process	GO:0000209	23	267	0.00991244	-
Pathway	Generation of second messenger molecules	Reactome	R-HSA-202433	7	30	0.0104924	-
Pathway	Type I diabetes mellitus	KEGG PATHWAY	hsa04940	8	41	0.010783	-
Disease	Immune system diseases	KEGG DISEASE		23	275	0.0118221	-
Disease	Plasma omega-6 polyunsaturated fatty acid levels (dihomo-gamma-linolenic acid)	NHGRI GWAS Catalog		6	22	0.0120234	-
Pathway	Downstream TCR signaling	Reactome	R-HSA-202424	12	95	0.0120965	-
Disease	C-reactive protein levels	NHGRI GWAS Catalog		4	7	0.0127297	-
Disease	Hepatitis B	NHGRI GWAS Catalog		4	7	0.0127297	-
Pathway	Antigen processing and presentation	KEGG PATHWAY	hsa04612	10	69	0.012799	-
Gene ontology	interferon-gamma-mediated signaling pathway	Gene ontology: biological process	GO:0060333	10	69	0.012799	-
Pathway	Tuberculosis	KEGG PATHWAY	hsa05152	17	175	0.0128473	-
Gene ontology	peptide antigen binding	Gene ontology: molecular function	GO:0042605	6	23	0.0129559	-
Gene ontology	glucose transmembrane transport	Gene ontology: biological process	GO:1904659	6	24	0.0141308	-
Gene ontology	glucose transmembrane transporter activity	Gene ontology: molecular function	GO:0005355	5	15	0.0141354	-
Pathway	Intestinal immune network for IgA production	KEGG PATHWAY	hsa04672	8	46	0.0143161	-
Pathway	Cytokine Signaling in Immune system	Reactome	R-HSA-1280215	50	834	0.0144509	-
Pathway	Allograft rejection	KEGG PATHWAY	hsa05330	7	35	0.0147335	-
Pathway	Primary immunodeficiency	KEGG PATHWAY	hsa05340	7	35	0.0147335	-
Gene ontology	response to vitamin D	Gene ontology: biological process	GO:0033280	5	16	0.0155604	Height
Disease	Skin and soft tissue diseases	KEGG DISEASE		12	103	0.0157612	-
Disease	Skin diseases	KEGG DISEASE		12	103	0.0157612	-
Gene ontology	defense response to virus	Gene ontology: biological process	GO:0051607	18	201	0.015845	-
Pathway	Antigen processing: Ubiquitination & Proteasome degradation	Reactome	R-HSA-983168	24	310	0.0158965	-
Disease	Plasma omega-6 polyunsaturated fatty acid levels (linoleic acid)	NHGRI GWAS Catalog		6	26	0.0162318	-
Pathway	Graft-versus-host disease	KEGG PATHWAY	hsa05332	7	37	0.0163878	-
Disease	C-reactive protein	NHGRI GWAS Catalog		7	37	0.0163878	-
Pathway	Th17 cell differentiation	KEGG PATHWAY	hsa04659	12	105	0.0166133	-
Disease	Oleic acid (18:1n-9) plasma levels	NHGRI GWAS Catalog		5	17	0.0168217	-
Disease	Systemic sclerosis	KEGG DISEASE	H01492	5	17	0.0168217	-
Pathway	Costimulation by the CD28 family	Reactome	R-HSA-388841	9	63	0.0173298	-
Gene ontology	positive regulation of bone mineralization	Gene ontology: biological process	GO:0030501	7	39	0.019068	Height
Gene ontology	innate immune response	Gene ontology: biological process	GO:0045087	31	458	0.0196128	-
Disease	@@Systemic sclerosis	NHGRI GWAS Catalog		5	19	0.0219598	-
Pathway	protein ubiquitylation	BioCyc	PWY-7511	7	41	0.0223662	-
Pathway	Regulation of TP53 Activity through Acetylation	Reactome	R-HSA-6804758	6	30	0.0234964	-
Gene ontology	ubiquitin-protein transferase activity	Gene ontology: molecular function	GO:0004842	19	234	0.023919	-
Gene ontology	ubiquitin conjugating enzyme activity	Gene ontology: molecular function	GO:0061631	7	42	0.0240072	-
Gene ontology	phosphotyrosine residue binding	Gene ontology: molecular function	GO:0001784	7	42	0.0240072	-
Disease	Lymphoma	NHGRI GWAS Catalog		4	11	0.0242145	-
Gene ontology	positive regulation of interleukin-1 beta production	Gene ontology: biological process	GO:0032731	8	55	0.0243023	-
Disease	Eating disorders	NHGRI GWAS Catalog		5	20	0.0245288	-
Pathway	Innate Immune System	Reactome	R-HSA-168249	57	1035	0.0246576	-
Pathway	Human T-cell leukemia virus 1 infection	KEGG PATHWAY	hsa05166	18	217	0.024683	-
Pathway	Epstein-Barr virus infection	KEGG PATHWAY	hsa05169	17	200	0.0253347	-
Pathway	Class I MHC mediated antigen processing & presentation	Reactome	R-HSA-983169	26	372	0.0259531	-
Gene ontology	T cell receptor signaling pathway	Gene ontology: biological process	GO:0050852	15	166	0.0261698	-
Gene ontology	enzyme binding	Gene ontology: molecular function	GO:0019899	25	353	0.0263426	-
Pathway	2'-deoxy-alpha-D-ribose 1-phosphate degradation	BioCyc	PWY-7180	3	5	0.029268	-
Gene ontology	antigen processing and presentation, endogenous lipid antigen via MHC class Ib	Gene ontology: biological process	GO:0048006	3	5	0.029268	-
Gene ontology	exogenous lipid antigen binding	Gene ontology: molecular function	GO:0030884	3	5	0.029268	-
Gene ontology	endogenous lipid antigen binding	Gene ontology: molecular function	GO:0030883	3	5	0.029268	-
Gene ontology	conditioned taste aversion	Gene ontology: biological process	GO:0001661	3	5	0.029268	-
Gene ontology	lipopolysaccharide binding	Gene ontology: molecular function	GO:0001530	6	33	0.0296948	-
Disease	Palmitoleic acid (16:1n-7) plasma levels	NHGRI GWAS Catalog		5	22	0.0298658	-
Disease	Inflammatory bowel disease	NHGRI GWAS Catalog		18	225	0.0301714	-
Gene ontology	viral entry into host cell	Gene ontology: biological process	GO:0046718	10	89	0.0313841	-
Pathway	MHC class II antigen presentation	Reactome	R-HSA-2132295	12	121	0.031573	-
Gene ontology	intrinsic apoptotic signaling pathway in response to endoplasmic reticulum stress	Gene ontology: biological process	GO:0070059	6	34	0.0321328	-
Gene ontology	signaling adaptor activity	Gene ontology: molecular function	GO:0035591	5	23	0.0330185	-
Gene ontology	transmembrane receptor protein tyrosine kinase signaling pathway	Gene ontology: biological process	GO:0007169	12	123	0.0339842	-
Gene ontology	signaling receptor activity	Gene ontology: molecular function	GO:0038023	17	212	0.0349292	-
Disease	Allergies and autoimmune diseases	KEGG DISEASE		10	92	0.0356799	-
Pathway	ethanol degradation II	BioCyc	PWY66-21	4	14	0.0363983	-
Disease	Blood trace element (Cu levels)	NHGRI GWAS Catalog		4	14	0.0363983	-
Gene ontology	positive regulation of killing of cells of other organism	Gene ontology: biological process	GO:0051712	3	6	0.0364303	-
Gene ontology	MHC class II protein binding	Gene ontology: molecular function	GO:0042289	3	6	0.0364303	-
Pathway	Inflammatory bowel disease (IBD)	KEGG PATHWAY	hsa05321	8	63	0.0375445	-
Gene ontology	aminopeptidase activity	Gene ontology: molecular function	GO:0004177	5	25	0.0396715	-
Pathway	Autoimmune thyroid disease	KEGG PATHWAY	hsa05320	7	50	0.0397355	-
Disease	Cholesterol, total	NHGRI GWAS Catalog		10	96	0.042027	-
Pathway	Relaxin signaling pathway	KEGG PATHWAY	hsa04926	12	130	0.0431747	-
Pathway	phytol degradation	BioCyc	PWY66-389	3	7	0.0441471	-
Disease	N-glycan levels	NHGRI GWAS Catalog		3	7	0.0441471	-
Gene ontology	recognition of apoptotic cell	Gene ontology: biological process	GO:0043654	3	7	0.0441471	-
Gene ontology	antigen processing and presentation, exogenous lipid antigen via MHC class Ib	Gene ontology: biological process	GO:0048007	3	7	0.0441471	-
Gene ontology	lymphocyte differentiation	Gene ontology: biological process	GO:0030098	3	7	0.0441471	-
Gene ontology	positive regulation of type I interferon production	Gene ontology: biological process	GO:0032481	7	52	0.0443519	-
Disease	Stearic acid (18:0) plasma levels	NHGRI GWAS Catalog		4	16	0.045874	-
Gene ontology	sperm axoneme assembly	Gene ontology: biological process	GO:0007288	4	16	0.045874	-
Gene ontology	activation of innate immune response	Gene ontology: biological process	GO:0002218	5	27	0.0465216	-
Pathway	Hedgehog 'on' state	Reactome	R-HSA-5632684	9	84	0.0485297	-
Gene ontology	ATP binding	Gene ontology: molecular function	GO:0005524	72	1454	0.0489187	-
Gene ontology	regulation of immune response	Gene ontology: biological process	GO:0050776	13	152	0.0489365	-
Disease	Temperament	NHGRI GWAS Catalog		4	17	0.0502863	-
Disease	Fat distribution (HIV)	NHGRI GWAS Catalog		4	17	0.0502863	-
Gene ontology	positive regulation of B cell proliferation	Gene ontology: biological process	GO:0030890	6	41	0.0507241	-
Gene ontology	damaged DNA binding	Gene ontology: molecular function	GO:0003684	7	55	0.0509849	-
Pathway	phenylethylamine degradation I	BioCyc	2PHENDEG-PWY	3	8	0.0511597	-
Pathway	methylglyoxal degradation VI	BioCyc	MGLDLCTANA-PWY	3	8	0.0511597	-
Pathway	Synthesis of epoxy (EET) and dihydroxyeicosatrienoic acids (DHET)	Reactome	R-HSA-2142670	3	8	0.0511597	-
Disease	P wave duration	NHGRI GWAS Catalog		3	8	0.0511597	-
Disease	Coffee consumption	NHGRI GWAS Catalog		3	8	0.0511597	-
Pathway	Post-translational protein modification	Reactome	R-HSA-597592	70	1414	0.0517807	-
Gene ontology	positive regulation of peptidyl-tyrosine phosphorylation	Gene ontology: biological process	GO:0050731	9	86	0.0518678	-
Pathway	Interferon Signaling	Reactome	R-HSA-913531	15	192	0.0526836	-
Gene ontology	positive regulation of release of sequestered calcium ion into cytosol	Gene ontology: biological process	GO:0051281	5	29	0.0529041	-
Gene ontology	intrinsic apoptotic signaling pathway in response to DNA damage by p53 class mediator	Gene ontology: biological process	GO:0042771	5	29	0.0529041	-
Pathway	Degradation of DVL	Reactome	R-HSA-4641258	7	56	0.0530863	-
Pathway	Leishmaniasis	KEGG PATHWAY	hsa05140	8	71	0.0531069	-
Disease	Diastolic blood pressure	NHGRI GWAS Catalog		6	42	0.053214	-
Pathway	Ubiquitin mediated proteolysis	KEGG PATHWAY	hsa04120	12	138	0.0535764	-
Pathway	cAMP signaling pathway	KEGG PATHWAY	hsa04024	16	213	0.0547125	-
Pathway	Viral myocarditis	KEGG PATHWAY	hsa05416	7	57	0.0551229	-
Pathway	Antigen activates B Cell Receptor (BCR) leading to generation of second messengers	Reactome	R-HSA-983695	5	30	0.0558703	-
Gene ontology	neutrophil degranulation	Gene ontology: biological process	GO:0043312	29	482	0.0563233	-
Disease	Pulmonary function	NHGRI GWAS Catalog		7	58	0.0570906	-
Pathway	putrescine degradation III	BioCyc	PWY-0	3	9	0.0573329	-
Pathway	Synthesis of (16-20)-hydroxyeicosatetraenoic acids (HETE)	Reactome	R-HSA-2142816	3	9	0.0573329	-
Disease	Chronic myeloid leukemia	NHGRI GWAS Catalog		3	9	0.0573329	-
Disease	Sphingolipidosis	KEGG DISEASE	H00423	3	9	0.0573329	-
Gene ontology	positive regulation of alpha-beta T cell proliferation	Gene ontology: biological process	GO:0046641	3	9	0.0573329	-
Gene ontology	protein K6-linked ubiquitination	Gene ontology: biological process	GO:0085020	3	9	0.0573329	-
Gene ontology	lipopeptide binding	Gene ontology: molecular function	GO:0071723	3	9	0.0573329	-
Pathway	Other interleukin signaling	Reactome	R-HSA-449836	19	275	0.0574799	-
Disease	Nephropathy	NHGRI GWAS Catalog		4	19	0.0583576	-
Disease	Atopic dermatitis	NHGRI GWAS Catalog		5	31	0.0588904	-
Gene ontology	positive regulation of protein targeting to mitochondrion	Gene ontology: biological process	GO:1903955	5	31	0.0588904	-
Pathway	Cell adhesion molecules (CAMs)	KEGG PATHWAY	hsa04514	12	144	0.0611486	-
Pathway	Chronic myeloid leukemia	KEGG PATHWAY	hsa05220	8	76	0.0622602	-
Disease	Liver enzyme levels	NHGRI GWAS Catalog		4	20	0.0625379	-
Gene ontology	cilium organization	Gene ontology: biological process	GO:0044782	4	20	0.0625379	-
Gene ontology	metal ion binding	Gene ontology: molecular function	GO:0046872	104	2281	0.0628125	-
Disease	Phospholipid levels (plasma)	NHGRI GWAS Catalog		6	46	0.0630908	-
Pathway	oxidative ethanol degradation III	BioCyc	PWY66-161	3	10	0.0636817	-
Pathway	ethanol degradation IV	BioCyc	PWY66-162	3	10	0.0636817	-
Disease	@@Asthma	KEGG DISEASE	H00079	3	10	0.0636817	-
Disease	Asthma, susceptibility to	OMIM	600807	3	10	0.0636817	-
Gene ontology	cellular response to caffeine	Gene ontology: biological process	GO:0071313	3	10	0.0636817	-
Gene ontology	omega-hydroxylase P450 pathway	Gene ontology: biological process	GO:0097267	3	10	0.0636817	-
Gene ontology	cAMP catabolic process	Gene ontology: biological process	GO:0006198	3	10	0.0636817	-
Gene ontology	regulation of phagocytosis	Gene ontology: biological process	GO:0050764	3	10	0.0636817	-
Gene ontology	axon guidance	Gene ontology: biological process	GO:0007411	16	222	0.0637948	-
Gene ontology	cell cycle arrest	Gene ontology: biological process	GO:0007050	11	128	0.0638214	-
Gene ontology	viral process	Gene ontology: biological process	GO:0016032	27	452	0.0654305	-
Pathway	T cell activation	PANTHER	P00053	8	78	0.0661258	-
Pathway	Cellular hexose transport	Reactome	R-HSA-189200	4	21	0.0667392	-
Gene ontology	protein autoprocessing	Gene ontology: biological process	GO:0016540	4	21	0.0667392	-
Gene ontology	GTP-Rho binding	Gene ontology: molecular function	GO:0017049	4	21	0.0667392	-
Pathway	Neutrophil degranulation	Reactome	R-HSA-6798695	28	476	0.0671176	-
Pathway	Endocrine resistance	KEGG PATHWAY	hsa01522	9	96	0.0685793	-
Gene ontology	defense response to Gram-negative bacterium	Gene ontology: biological process	GO:0050829	8	80	0.0699762	-
Pathway	melatonin degradation I	BioCyc	PWY-6398	3	11	0.0699824	Skin pigmentation
Gene ontology	positive regulation of mast cell degranulation	Gene ontology: biological process	GO:0043306	3	11	0.0699824	-
Gene ontology	myristoyl-CoA hydrolase activity	Gene ontology: molecular function	GO:0102991	3	11	0.0699824	-
Gene ontology	response to immobilization stress	Gene ontology: biological process	GO:0035902	4	22	0.0708038	-
Gene ontology	lamellipodium assembly	Gene ontology: biological process	GO:0030032	5	35	0.0714241	-
Gene ontology	cellular response to reactive oxygen species	Gene ontology: biological process	GO:0034614	5	35	0.0714241	-
Gene ontology	cellular calcium ion homeostasis	Gene ontology: biological process	GO:0006874	9	98	0.0719275	-
Pathway	Calcium signaling pathway	KEGG PATHWAY	hsa04020	14	191	0.0728147	-
Gene ontology	inflammatory response	Gene ontology: biological process	GO:0006954	23	377	0.0738583	-
Disease	Congenital disorders of lipid/glycolipid metabolism	KEGG DISEASE		10	117	0.074062	-
Gene ontology	nucleotide-excision repair, DNA incision, 5'-to lesion	Gene ontology: biological process	GO:0006296	5	36	0.0743072	-
Gene ontology	regulation of gene expression	Gene ontology: biological process	GO:0010468	16	232	0.0743448	-
Pathway	Histidine metabolism	KEGG PATHWAY	hsa00340	4	23	0.074577	-
Gene ontology	mitochondrion morphogenesis	Gene ontology: biological process	GO:0070584	4	23	0.074577	-
Gene ontology	double-strand break repair via homologous recombination	Gene ontology: biological process	GO:0000724	8	83	0.0753512	-
Gene ontology	cellular response to UV	Gene ontology: biological process	GO:0034644	6	51	0.075521	Skin pigmentation
Pathway	superpathway of melatonin degradation	BioCyc	PWY-6402	3	12	0.075572	-
Disease	Paclitaxel-induced neuropathy	NHGRI GWAS Catalog		3	12	0.075572	-
Gene ontology	synapse maturation	Gene ontology: biological process	GO:0060074	3	12	0.075572	-
Gene ontology	acetylcholine receptor binding	Gene ontology: molecular function	GO:0033130	3	12	0.075572	-
Gene ontology	regulation of cellular senescence	Gene ontology: biological process	GO:2000772	3	12	0.075572	-
Gene ontology	hepatocyte growth factor receptor signaling pathway	Gene ontology: biological process	GO:0048012	3	12	0.075572	-
Gene ontology	positive regulation of immunoglobulin secretion	Gene ontology: biological process	GO:0051024	3	12	0.075572	-
Gene ontology	regulation of vascular permeability	Gene ontology: biological process	GO:0043114	3	12	0.075572	-
Pathway	PTEN Regulation	Reactome	R-HSA-6807070	11	137	0.0764298	-
Disease	Self-reported allergy	NHGRI GWAS Catalog		5	37	0.0770297	-
Gene ontology	nucleotide-excision repair, DNA incision	Gene ontology: biological process	GO:0033683	5	37	0.0770297	-
Gene ontology	cellular defense response	Gene ontology: biological process	GO:0006968	6	52	0.0777184	-
Disease	Weight	NHGRI GWAS Catalog		4	24	0.0780605	-
Gene ontology	decidualization	Gene ontology: biological process	GO:0046697	4	24	0.0780605	-
Gene ontology	positive regulation of T cell mediated cytotoxicity	Gene ontology: biological process	GO:0001916	4	24	0.0780605	-
Gene ontology	electron transport chain	Gene ontology: biological process	GO:0022900	7	68	0.0781042	-
Pathway	Mitotic Prometaphase	Reactome	R-HSA-68877	14	196	0.0781322	-
Gene ontology	response to lipopolysaccharide	Gene ontology: biological process	GO:0032496	11	139	0.0789049	-
Disease	Primary immunodeficiency	KEGG DISEASE		12	158	0.0790231	-
Pathway	DNA Damage Recognition in GG-NER	Reactome	R-HSA-5696394	5	38	0.0795927	-
Gene ontology	regulation of cardiac conduction	Gene ontology: biological process	GO:1903779	6	53	0.079812	-
Pathway	Glycolysis / Gluconeogenesis	KEGG PATHWAY	hsa00010	7	69	0.079895	-
Gene ontology	response to stimulus	Gene ontology: biological process	GO:0050896	7	69	0.079895	-
Gene ontology	angiogenesis	Gene ontology: biological process	GO:0001525	16	238	0.0799338	-
Pathway	Protein-protein interactions at synapses	Reactome	R-HSA-6794362	8	86	0.0802214	-
Pathway	Non-homologous end-joining	KEGG PATHWAY	hsa03450	3	13	0.0804714	-
Disease	AIDS, resistance to	OMIM	609423	3	13	0.0804714	-
Gene ontology	transmembrane receptor protein tyrosine kinase adaptor activity	Gene ontology: molecular function	GO:0005068	3	13	0.0804714	-
Gene ontology	mechanosensitive ion channel activity	Gene ontology: molecular function	GO:0008381	3	13	0.0804714	-
Gene ontology	cardiac septum morphogenesis	Gene ontology: biological process	GO:0060411	3	13	0.0804714	-
Gene ontology	aldehyde dehydrogenase (NAD+) activity	Gene ontology: molecular function	GO:0004029	3	13	0.0804714	-
Gene ontology	palmitoyl-CoA hydrolase activity	Gene ontology: molecular function	GO:0016290	3	13	0.0804714	-
Gene ontology	cellular response to epinephrine stimulus	Gene ontology: biological process	GO:0071872	3	13	0.0804714	-
Gene ontology	3',5'-cyclic-AMP phosphodiesterase activity	Gene ontology: molecular function	GO:0004115	3	13	0.0804714	-
Gene ontology	chaperone binding	Gene ontology: molecular function	GO:0051087	9	104	0.0809192	-
Disease	Prostate cancer	NHGRI GWAS Catalog		17	260	0.0812047	-
Gene ontology	response to hypoxia	Gene ontology: biological process	GO:0001666	12	160	0.0812123	-
Gene ontology	establishment of skin barrier	Gene ontology: biological process	GO:0061436	4	25	0.0812629	-
Gene ontology	telomere maintenance via semi-conservative replication	Gene ontology: biological process	GO:0032201	4	25	0.0812629	-
Pathway	Prolactin signaling pathway	KEGG PATHWAY	hsa04917	7	70	0.081612	-
Disease	Liver enzyme levels (gamma-glutamyl transferase)	NHGRI GWAS Catalog		5	39	0.0819995	-
Gene ontology	proteasome-mediated ubiquitin-dependent protein catabolic process	Gene ontology: biological process	GO:0043161	13	181	0.0827794	-
Gene ontology	positive regulation of GTPase activity	Gene ontology: biological process	GO:0043547	19	304	0.0828954	-
Gene ontology	peptidyl-tyrosine phosphorylation	Gene ontology: biological process	GO:0018108	10	124	0.0832093	-
Disease	Rheumatoid arthritis	NHGRI GWAS Catalog		11	143	0.08348	-
Pathway	Ion homeostasis	Reactome	R-HSA-5578775	6	55	0.0836933	-
Gene ontology	long-chain fatty acid biosynthetic process	Gene ontology: biological process	GO:0042759	4	26	0.0841969	-
Gene ontology	negative regulation of stress fiber assembly	Gene ontology: biological process	GO:0051497	4	26	0.0841969	-
Disease	Mean corpuscular volume	NHGRI GWAS Catalog		5	40	0.0842546	-
Gene ontology	embryo implantation	Gene ontology: biological process	GO:0007566	5	40	0.0842546	-
Pathway	Natural killer cell mediated cytotoxicity	KEGG PATHWAY	hsa04650	10	125	0.0843686	-
Pathway	Early Phase of HIV Life Cycle	Reactome	R-HSA-162594	3	14	0.0847409	-
Pathway	Reduction of cytosolic Ca++ levels	Reactome	R-HSA-418359	3	14	0.0847409	-
Disease	Celiac disease and Rheumatoid arthritis	NHGRI GWAS Catalog		3	14	0.0847409	-
Gene ontology	embryonic camera-type eye morphogenesis	Gene ontology: biological process	GO:0048596	3	14	0.0847409	-
Gene ontology	chromatin binding	Gene ontology: molecular function	GO:0003682	25	437	0.0847987	-
Pathway	Signaling by Interleukins	Reactome	R-HSA-449147	33	619	0.0855156	-
Disease	Celiac disease	NHGRI GWAS Catalog		9	108	0.0860198	-
Gene ontology	negative regulation of T cell proliferation	Gene ontology: biological process	GO:0042130	5	41	0.0863638	-
Gene ontology	glycosphingolipid metabolic process	Gene ontology: biological process	GO:0006687	5	41	0.0863638	-
Gene ontology	response to cAMP	Gene ontology: biological process	GO:0051591	5	41	0.0863638	-
Pathway	Biosynthesis of unsaturated fatty acids	KEGG PATHWAY	hsa01040	4	27	0.0868783	-
Gene ontology	response to gamma radiation	Gene ontology: biological process	GO:0010332	4	27	0.0868783	-
Pathway	Influenza A	KEGG PATHWAY	hsa05164	12	166	0.08714	-
Gene ontology	protein processing	Gene ontology: biological process	GO:0016485	6	57	0.0871826	-
Gene ontology	protein self-association	Gene ontology: molecular function	GO:0043621	6	57	0.0871826	-
Pathway	Signaling by the B Cell Receptor (BCR)	Reactome	R-HSA-983705	9	109	0.0871866	-
Gene ontology	electron transfer activity	Gene ontology: molecular function	GO:0009055	7	74	0.0877648	-
Disease	Erythrocyte sedimentation rate	NHGRI GWAS Catalog		2	5	0.0879179	-
Disease	Hepatitis B vaccine response	NHGRI GWAS Catalog		2	5	0.0879179	-
Disease	Insomnia (caffeine-induced)	NHGRI GWAS Catalog		2	5	0.0879179	-
Gene ontology	riboflavin transport	Gene ontology: biological process	GO:0032218	2	5	0.0879179	-
Gene ontology	3-chloroallyl aldehyde dehydrogenase activity	Gene ontology: molecular function	GO:0004028	2	5	0.0879179	-
Gene ontology	fructose transmembrane transporter activity	Gene ontology: molecular function	GO:0005353	2	5	0.0879179	-
Gene ontology	hematopoietic stem cell homeostasis	Gene ontology: biological process	GO:0061484	2	5	0.0879179	-
Gene ontology	positive regulation of the force of heart contraction	Gene ontology: biological process	GO:0098735	2	5	0.0879179	-
Gene ontology	DNA topoisomerase binding	Gene ontology: molecular function	GO:0044547	2	5	0.0879179	-
Gene ontology	apolipoprotein A-I binding	Gene ontology: molecular function	GO:0034186	2	5	0.0879179	-
Gene ontology	estrogen 2-hydroxylase activity	Gene ontology: molecular function	GO:0101021	2	5	0.0879179	-
Gene ontology	glucose import across plasma membrane	Gene ontology: biological process	GO:0098708	2	5	0.0879179	-
Gene ontology	negative regulation of regulatory T cell differentiation	Gene ontology: biological process	GO:0045590	2	5	0.0879179	-
Gene ontology	positive regulation of MHC class I biosynthetic process	Gene ontology: biological process	GO:0045345	2	5	0.0879179	-
Gene ontology	epithelial cell migration	Gene ontology: biological process	GO:0010631	2	5	0.0879179	-
Gene ontology	tRNA pseudouridine synthesis	Gene ontology: biological process	GO:0031119	2	5	0.0879179	-
Gene ontology	neutrophil homeostasis	Gene ontology: biological process	GO:0001780	2	5	0.0879179	-
Gene ontology	dendritic cell migration	Gene ontology: biological process	GO:0036336	2	5	0.0879179	-
Gene ontology	positive regulation of protein localization to cell cortex	Gene ontology: biological process	GO:1904778	2	5	0.0879179	-
Gene ontology	positive regulation of ATPase-coupled calcium transmembrane transporter activity	Gene ontology: biological process	GO:1901896	2	5	0.0879179	-
Gene ontology	protein K27-linked ubiquitination	Gene ontology: biological process	GO:0044314	2	5	0.0879179	-
Gene ontology	regulation of mammary gland epithelial cell proliferation	Gene ontology: biological process	GO:0033599	2	5	0.0879179	-
Gene ontology	riboflavin transmembrane transporter activity	Gene ontology: molecular function	GO:0032217	2	5	0.0879179	-
Gene ontology	clathrin binding	Gene ontology: molecular function	GO:0030276	5	42	0.0883337	-
Pathway	Removal of the Flap Intermediate	Reactome	R-HSA-69166	3	15	0.08845	-
Gene ontology	positive regulation of T cell migration	Gene ontology: biological process	GO:2000406	3	15	0.08845	-
Gene ontology	response to muscle stretch	Gene ontology: biological process	GO:0035994	3	15	0.08845	-
Gene ontology	regulation of lipid metabolic process	Gene ontology: biological process	GO:0019216	8	92	0.0884632	-
Gene ontology	negative regulation of angiogenesis	Gene ontology: biological process	GO:0016525	8	92	0.0884632	-
Pathway	Phagosome	KEGG PATHWAY	hsa04145	11	148	0.08851	-
Pathway	Glioma	KEGG PATHWAY	hsa05214	7	75	0.0891327	-
Gene ontology	calcium ion transport	Gene ontology: biological process	GO:0006816	7	75	0.0891327	-
Gene ontology	ubiquitin protein ligase binding	Gene ontology: molecular function	GO:0031625	18	292	0.0891706	-
Gene ontology	androgen receptor binding	Gene ontology: molecular function	GO:0050681	4	28	0.0893245	-
Gene ontology	regulation of translational initiation	Gene ontology: biological process	GO:0006446	4	28	0.0893245	-
Gene ontology	nucleotide-excision repair, preincision complex assembly	Gene ontology: biological process	GO:0006294	4	28	0.0893245	-
Gene ontology	negative regulation of interleukin-1 beta production	Gene ontology: biological process	GO:0032691	4	28	0.0893245	-
Pathway	Cytokine-cytokine receptor interaction	KEGG PATHWAY	hsa04060	18	293	0.0897965	-
Pathway	Tryptophan metabolism	KEGG PATHWAY	hsa00380	5	43	0.0901715	-
Gene ontology	RNA polymerase II activating transcription factor binding	Gene ontology: molecular function	GO:0001102	6	59	0.0903054	-
Gene ontology	phospholipase C-activating G protein-coupled receptor signaling pathway	Gene ontology: biological process	GO:0007200	6	59	0.0903054	-
Gene ontology	heat shock protein binding	Gene ontology: molecular function	GO:0031072	6	59	0.0903054	-
Pathway	Toxoplasmosis	KEGG PATHWAY	hsa05145	9	112	0.0904401	-
Pathway	FLT3 Signaling	Reactome	R-HSA-9607240	16	252	0.0906531	-
Gene ontology	microtubule binding	Gene ontology: molecular function	GO:0008017	16	252	0.0906531	-
Gene ontology	response to antibiotic	Gene ontology: biological process	GO:0046677	4	29	0.0915534	-
Gene ontology	blastocyst hatching	Gene ontology: biological process	GO:0001835	4	29	0.0915534	-
Pathway	Biosynthesis of DHA-derived SPMs	Reactome	R-HSA-9018677	3	16	0.0916684	-
Pathway	Processive synthesis on the lagging strand	Reactome	R-HSA-69183	3	16	0.0916684	-
Disease	Malaria, resistance to	OMIM	611162	3	16	0.0916684	-
Pathway	Protein ubiquitination	Reactome	R-HSA-8852135	7	77	0.0916785	-
Gene ontology	response to glucocorticoid	Gene ontology: biological process	GO:0051384	6	60	0.0917384	-
Pathway	Interleukin-2 family signaling	Reactome	R-HSA-451927	5	44	0.0918843	-
Pathway	G2/M Transition	Reactome	R-HSA-69275	13	193	0.0927446	-
Gene ontology	transforming growth factor beta receptor signaling pathway	Gene ontology: biological process	GO:0007179	8	96	0.0929335	Height
Gene ontology	antigen processing and presentation of exogenous peptide antigen via MHC class II	Gene ontology: biological process	GO:0019886	8	96	0.0929335	-
Gene ontology	post-translational protein modification	Gene ontology: biological process	GO:0043687	20	342	0.0930287	-
Pathway	B cell activation	PANTHER	P00010	6	61	0.093091	-
Gene ontology	positive regulation of T cell proliferation	Gene ontology: biological process	GO:0042102	6	61	0.093091	-
Pathway	superpathway of tryptophan utilization	BioCyc	PWY66-401	5	45	0.0934797	-
Gene ontology	telomere maintenance	Gene ontology: biological process	GO:0000723	5	45	0.0934797	-
Pathway	MAPK family signaling cascades	Reactome	R-HSA-5683057	17	278	0.0935585	-
Pathway	Synthesis of active ubiquitin: roles of E1 and E2 enzymes	Reactome	R-HSA-8866652	4	30	0.0935831	-
Gene ontology	acyl-CoA metabolic process	Gene ontology: biological process	GO:0006637	4	30	0.0935831	-
Pathway	Metabolism of proteins	Reactome	R-HSA-392499	89	2014	0.093592	-
Pathway	glutathione redox reactions I	BioCyc	PWY-4081	2	6	0.093632	-
Pathway	Proton-coupled monocarboxylate transport	Reactome	R-HSA-433692	2	6	0.093632	-
Disease	Cognitive test performance	NHGRI GWAS Catalog		2	6	0.093632	-
Disease	Asthma (childhood, severe)	NHGRI GWAS Catalog		2	6	0.093632	-
Disease	Common variable immunodeficiency	KEGG DISEASE	H00088	2	6	0.093632	-
Gene ontology	hydroperoxy icosatetraenoate dehydratase activity	Gene ontology: molecular function	GO:0106256	2	6	0.093632	-
Gene ontology	pyruvate biosynthetic process	Gene ontology: biological process	GO:0042866	2	6	0.093632	-
Gene ontology	heterocycle metabolic process	Gene ontology: biological process	GO:0046483	2	6	0.093632	-
Gene ontology	PML body organization	Gene ontology: biological process	GO:0030578	2	6	0.093632	-
Gene ontology	ameboidal-type cell migration	Gene ontology: biological process	GO:0001667	2	6	0.093632	-
Gene ontology	spermatid differentiation	Gene ontology: biological process	GO:0048515	2	6	0.093632	-
Gene ontology	protection from natural killer cell mediated cytotoxicity	Gene ontology: biological process	GO:0042270	2	6	0.093632	-
Gene ontology	protein K29-linked ubiquitination	Gene ontology: biological process	GO:0035519	2	6	0.093632	-
Gene ontology	fructose transmembrane transport	Gene ontology: biological process	GO:0015755	2	6	0.093632	-
Gene ontology	histone H4-K20 trimethylation	Gene ontology: biological process	GO:0034773	2	6	0.093632	-
Gene ontology	lactate transmembrane transporter activity	Gene ontology: molecular function	GO:0015129	2	6	0.093632	-
Gene ontology	monoterpenoid metabolic process	Gene ontology: biological process	GO:0016098	2	6	0.093632	-
Gene ontology	medium-chain fatty acid biosynthetic process	Gene ontology: biological process	GO:0051792	2	6	0.093632	-
Gene ontology	demethylase activity	Gene ontology: molecular function	GO:0032451	2	6	0.093632	-
Gene ontology	negative regulation by host of viral genome replication	Gene ontology: biological process	GO:0044828	2	6	0.093632	-
Gene ontology	glyceraldehyde-3-phosphate dehydrogenase (NAD+) (non-phosphorylating) activity	Gene ontology: molecular function	GO:0043878	2	6	0.093632	-
Pathway	B cell receptor signaling pathway	KEGG PATHWAY	hsa04662	7	79	0.0939864	-
Disease	Systemic lupus erythematosus	NHGRI GWAS Catalog		7	79	0.0939864	-
Pathway	Mitotic G2-G2/M phases	Reactome	R-HSA-453274	13	195	0.0941111	-
Gene ontology	response to drug	Gene ontology: biological process	GO:0042493	17	279	0.0941125	-
Disease	Obesity-related traits	NHGRI GWAS Catalog		35	687	0.0941848	-
Pathway	Cytosolic sensors of pathogen-associated DNA	Reactome	R-HSA-1834949	6	62	0.0943671	-
Pathway	5-Hydroxytryptamine degredation	PANTHER	P04372	3	17	0.094462	-
Gene ontology	megakaryocyte development	Gene ontology: biological process	GO:0035855	3	17	0.094462	-
Gene ontology	positive regulation of calcium-mediated signaling	Gene ontology: biological process	GO:0050850	3	17	0.094462	-
Gene ontology	ribosomal small subunit binding	Gene ontology: molecular function	GO:0043024	3	17	0.094462	-
Gene ontology	regulation of autophagy of mitochondrion	Gene ontology: biological process	GO:1903146	3	17	0.094462	-
Gene ontology	cellular response to low-density lipoprotein particle stimulus	Gene ontology: biological process	GO:0071404	3	17	0.094462	-
Gene ontology	apoptotic mitochondrial changes	Gene ontology: biological process	GO:0008637	3	17	0.094462	-
Gene ontology	endoplasmic reticulum calcium ion homeostasis	Gene ontology: biological process	GO:0032469	3	17	0.094462	-
Pathway	Hemostasis	Reactome	R-HSA-109582	32	618	0.0946307	-
Gene ontology	non-membrane spanning protein tyrosine kinase activity	Gene ontology: molecular function	GO:0004715	5	46	0.095028	-
Gene ontology	amyloid-beta binding	Gene ontology: molecular function	GO:0001540	7	80	0.0951314	-
Pathway	Extension of Telomeres	Reactome	R-HSA-180786	4	31	0.0955525	-
Disease	Allergic sensitization	NHGRI GWAS Catalog		4	31	0.0955525	-
Gene ontology	T cell differentiation in thymus	Gene ontology: biological process	GO:0033077	4	31	0.0955525	-
Pathway	MAPK1/MAPK3 signaling	Reactome	R-HSA-5684996	15	239	0.0956854	-
Pathway	Interleukin-3, Interleukin-5 and GM-CSF signaling	Reactome	R-HSA-512988	5	47	0.0965872	-
Gene ontology	retinol metabolic process	Gene ontology: biological process	GO:0042572	5	47	0.0965872	-
Pathway	Collagen degradation	Reactome	R-HSA-1442490	6	64	0.0969915	Height
Gene ontology	double-strand break repair	Gene ontology: biological process	GO:0006302	6	64	0.0969915	-
Pathway	Neurotrophin signaling pathway	KEGG PATHWAY	hsa04722	9	119	0.0970101	-
Pathway	Biosynthesis of specialized proresolving mediators (SPMs)	Reactome	R-HSA-9018678	3	18	0.0972007	-
Pathway	Constitutive Signaling by Ligand-Responsive EGFR Cancer Variants	Reactome	R-HSA-1236382	3	18	0.0972007	-
Pathway	Signaling by Ligand-Responsive EGFR Variants in Cancer	Reactome	R-HSA-5637815	3	18	0.0972007	-
Pathway	TP53 Regulates Transcription of Genes Involved in G2 Cell Cycle Arrest	Reactome	R-HSA-6804114	3	18	0.0972007	-
Disease	IgE levels	NHGRI GWAS Catalog		3	18	0.0972007	-
Gene ontology	response to ATP	Gene ontology: biological process	GO:0033198	3	18	0.0972007	-
Gene ontology	negative regulation of DNA replication	Gene ontology: biological process	GO:0008156	3	18	0.0972007	-
Gene ontology	regulation of sodium ion transport	Gene ontology: biological process	GO:0002028	3	18	0.0972007	-
Disease	HDL cholesterol	NHGRI GWAS Catalog		9	120	0.097875	-
Gene ontology	cellular response to glucose starvation	Gene ontology: biological process	GO:0042149	5	48	0.0980435	-
Gene ontology	fatty acid metabolic process	Gene ontology: biological process	GO:0006631	6	65	0.098203	-
Pathway	Measles	KEGG PATHWAY	hsa05162	10	140	0.0982253	-
Pathway	C-type lectin receptors (CLRs)	Reactome	R-HSA-5621481	10	140	0.0982253	-
Pathway	glycogenolysis	BioCyc	PWY-5941	2	7	0.0983678	-
Pathway	Vitamin B2 (riboflavin) metabolism	Reactome	R-HSA-196843	2	7	0.0983678	-
Disease	Upper aerodigestive tract cancers	NHGRI GWAS Catalog		2	7	0.0983678	-
Disease	Lentiform nucleus volume	NHGRI GWAS Catalog		2	7	0.0983678	-
Disease	Carotid atherosclerosis in HIV infection	NHGRI GWAS Catalog		2	7	0.0983678	-
Disease	Chronic hepatitis C infection	NHGRI GWAS Catalog		2	7	0.0983678	-
Disease	Optic atrophy	KEGG DISEASE	H01020	2	7	0.0983678	-
Gene ontology	regulation of complement-dependent cytotoxicity	Gene ontology: biological process	GO:1903659	2	7	0.0983678	-
Gene ontology	positive regulation of cholesterol storage	Gene ontology: biological process	GO:0010886	2	7	0.0983678	-
Gene ontology	modulation by virus of host process	Gene ontology: biological process	GO:0019048	2	7	0.0983678	-
Gene ontology	negative regulation of NLRP3 inflammasome complex assembly	Gene ontology: biological process	GO:1900226	2	7	0.0983678	-
Gene ontology	riboflavin metabolic process	Gene ontology: biological process	GO:0006771	2	7	0.0983678	-
Gene ontology	dehydroascorbic acid transmembrane transporter activity	Gene ontology: molecular function	GO:0033300	2	7	0.0983678	-
Gene ontology	chromatin assembly	Gene ontology: biological process	GO:0031497	2	7	0.0983678	-
Gene ontology	cell-cell recognition	Gene ontology: biological process	GO:0009988	2	7	0.0983678	-
Gene ontology	common myeloid progenitor cell proliferation	Gene ontology: biological process	GO:0035726	2	7	0.0983678	-
Gene ontology	dehydroascorbic acid transport	Gene ontology: biological process	GO:0070837	2	7	0.0983678	-
Gene ontology	regulation of appetite	Gene ontology: biological process	GO:0032098	2	7	0.0983678	-
Gene ontology	adiponectin-activated signaling pathway	Gene ontology: biological process	GO:0033211	2	7	0.0983678	-
Gene ontology	vascular endothelial growth factor-activated receptor activity	Gene ontology: molecular function	GO:0005021	2	7	0.0983678	-
Gene ontology	negative regulation of keratinocyte differentiation	Gene ontology: biological process	GO:0045617	2	7	0.0983678	Skin pigmentation
Gene ontology	identical protein binding	Gene ontology: molecular function	GO:0042802	66	1458	0.0986749	-
Disease	Body mass index	NHGRI GWAS Catalog		8	102	0.0988393	Height
Pathway	Wnt signaling pathway	KEGG PATHWAY	hsa04310	11	161	0.0989278	-
Pathway	beta-Alanine metabolism	KEGG PATHWAY	hsa00410	4	33	0.0991907	-
Disease	Combined oxidative phosphorylation deficiency	KEGG DISEASE	H00891	4	33	0.0991907	-
Gene ontology	miRNA binding	Gene ontology: molecular function	GO:0035198	4	33	0.0991907	-
Gene ontology	helicase activity	Gene ontology: molecular function	GO:0004386	4	33	0.0991907	-
Gene ontology	cellular response to BMP stimulus	Gene ontology: biological process	GO:0071773	4	33	0.0991907	-
Pathway	Retinol metabolism	KEGG PATHWAY	hsa00830	6	66	0.0993481	-
Gene ontology	roof of mouth development	Gene ontology: biological process	GO:0060021	6	66	0.0993481	Facial morphology
Pathway	Ovarian steroidogenesis	KEGG PATHWAY	hsa04913	5	49	0.0994033	-
Gene ontology	transport across blood-brain barrier	Gene ontology: biological process	GO:0150104	7	84	0.099411	-
Pathway	Immunoregulatory interactions between a Lymphoid and a non-Lymphoid cell	Reactome	R-HSA-198933	9	122	0.0995087	-
Pathway	Receptor-type tyrosine-protein phosphatases	Reactome	R-HSA-388844	3	19	0.0996006	-
Pathway	Regulation of TP53 Activity through Methylation	Reactome	R-HSA-6804760	3	19	0.0996006	-
Gene ontology	positive regulation of bone resorption	Gene ontology: biological process	GO:0045780	3	19	0.0996006	Height
Gene ontology	mitochondrial fission	Gene ontology: biological process	GO:0000266	3	19	0.0996006	-
Gene ontology	DNA repair	Gene ontology: biological process	GO:0006281	14	225	0.0999476	-
Disease	Multiple sclerosis	NHGRI GWAS Catalog		10	143	>0.1	-
Pathway	Fc epsilon RI signaling pathway	KEGG PATHWAY	hsa04664	6	67	>0.1	-
Pathway	Regulation of RAS by GAPs	Reactome	R-HSA-5658442	6	67	>0.1	-
Gene ontology	response to glucose	Gene ontology: biological process	GO:0009749	6	67	>0.1	-
Pathway	HIV Infection	Reactome	R-HSA-162906	14	226	>0.1	-
Gene ontology	protein monoubiquitination	Gene ontology: biological process	GO:0006513	4	34	>0.1	-
Gene ontology	response to cold	Gene ontology: biological process	GO:0009409	4	34	>0.1	-
Gene ontology	response to cocaine	Gene ontology: biological process	GO:0042220	4	34	>0.1	-
Gene ontology	positive regulation of cell death	Gene ontology: biological process	GO:0010942	4	34	>0.1	-
Gene ontology	lipopolysaccharide-mediated signaling pathway	Gene ontology: biological process	GO:0031663	4	34	>0.1	-
Pathway	PDGF signaling pathway	PANTHER	P00047	9	124	>0.1	-
Gene ontology	sensory perception of sound	Gene ontology: biological process	GO:0007605	10	144	>0.1	-
Pathway	Regulation of PTEN stability and activity	Reactome	R-HSA-8948751	6	68	>0.1	-
Gene ontology	visual perception	Gene ontology: biological process	GO:0007601	13	207	>0.1	-
Pathway	Inflammasomes	Reactome	R-HSA-622312	3	20	>0.1	-
Gene ontology	mannose binding	Gene ontology: molecular function	GO:0005537	3	20	>0.1	-
Gene ontology	fusion of sperm to egg plasma membrane involved in single fertilization	Gene ontology: biological process	GO:0007342	3	20	>0.1	-
Gene ontology	estrogen metabolic process	Gene ontology: biological process	GO:0008210	3	20	0.101707	Height
Gene ontology	epoxygenase P450 pathway	Gene ontology: biological process	GO:0019373	3	20	>0.1	-
Pathway	Vpu mediated degradation of CD4	Reactome	R-HSA-180534	5	51	>0.1	-
Pathway	Autodegradation of the E3 ubiquitin ligase COP1	Reactome	R-HSA-349425	5	51	>0.1	-
Disease	Pulmonary function (interaction)	NHGRI GWAS Catalog		5	51	>0.1	-
Gene ontology	social behavior	Gene ontology: biological process	GO:0035176	5	51	>0.1	-
Pathway	serotonin degradation	BioCyc	PWY-6313	2	8	>0.1	-
Pathway	Interleukin-18 signaling	Reactome	R-HSA-9012546	2	8	>0.1	-
Pathway	Linoleic acid (LA) metabolism	Reactome	R-HSA-2046105	2	8	>0.1	-
Pathway	Vitamin C (ascorbate) metabolism	Reactome	R-HSA-196836	2	8	>0.1	-
Pathway	RUNX1 regulates transcription of genes involved in differentiation of keratinocytes	Reactome	R-HSA-8939242	2	8	>0.1	-
Pathway	Biosynthesis of maresins	Reactome	R-HSA-9018682	2	8	>0.1	-
Pathway	MAPK1 (ERK2) activation	Reactome	R-HSA-112411	2	8	>0.1	-
Disease	Leukemia, acute lymphoblastic	OMIM	613065	2	8	>0.1	-
Disease	Eosinophil counts	NHGRI GWAS Catalog		2	8	>0.1	-
Disease	IgA nephropathy	NHGRI GWAS Catalog		2	8	>0.1	-
Disease	Insulin-like growth factors	NHGRI GWAS Catalog		2	8	0.102104	Height
Disease	Sj_xDE5F__xDCA5_n's syndrome	NHGRI GWAS Catalog		2	8	>0.1	-
Disease	Hair morphology	NHGRI GWAS Catalog		2	8	0.102104	Hair morphology
Gene ontology	metal ion transport	Gene ontology: biological process	GO:0030001	2	8	>0.1	-
Gene ontology	regulation of cytokine production involved in inflammatory response	Gene ontology: biological process	GO:1900015	2	8	>0.1	-
Gene ontology	B cell apoptotic process	Gene ontology: biological process	GO:0001783	2	8	>0.1	-
Gene ontology	regulation of cardiac muscle contraction by calcium ion signaling	Gene ontology: biological process	GO:0010882	2	8	>0.1	-
Gene ontology	regulation of cellular respiration	Gene ontology: biological process	GO:0043457	2	8	>0.1	-
Gene ontology	potassium channel inhibitor activity	Gene ontology: molecular function	GO:0019870	2	8	>0.1	-
Gene ontology	hydrogen peroxide biosynthetic process	Gene ontology: biological process	GO:0050665	2	8	>0.1	-
Gene ontology	skeletal muscle acetylcholine-gated channel clustering	Gene ontology: biological process	GO:0071340	2	8	>0.1	-
Gene ontology	positive regulation of sodium ion transmembrane transporter activity	Gene ontology: biological process	GO:2000651	2	8	>0.1	-
Gene ontology	carboxy-lyase activity	Gene ontology: molecular function	GO:0016831	2	8	>0.1	-
Gene ontology	positive regulation of natural killer cell cytokine production	Gene ontology: biological process	GO:0002729	2	8	>0.1	-
Gene ontology	adenylate kinase activity	Gene ontology: molecular function	GO:0004017	2	8	>0.1	-
Gene ontology	cardiac muscle hypertrophy	Gene ontology: biological process	GO:0003300	2	8	>0.1	-
Gene ontology	negative regulation of T cell apoptotic process	Gene ontology: biological process	GO:0070233	2	8	>0.1	-
Gene ontology	autocrine signaling	Gene ontology: biological process	GO:0035425	2	8	>0.1	-
Gene ontology	negative regulation of protein kinase activity by regulation of protein phosphorylation	Gene ontology: biological process	GO:0044387	2	8	>0.1	-
Gene ontology	DNA strand renaturation	Gene ontology: biological process	GO:0000733	2	8	>0.1	-
Gene ontology	cell morphogenesis involved in neuron differentiation	Gene ontology: biological process	GO:0048667	2	8	>0.1	-
Gene ontology	estrogen 16-alpha-hydroxylase activity	Gene ontology: molecular function	GO:0101020	2	8	>0.1	-
Gene ontology	circadian behavior	Gene ontology: biological process	GO:0048512	2	8	>0.1	-
Gene ontology	negative regulation of endoplasmic reticulum calcium ion concentration	Gene ontology: biological process	GO:0032471	2	8	>0.1	-
Gene ontology	L-ascorbic acid metabolic process	Gene ontology: biological process	GO:0019852	2	8	>0.1	-
Gene ontology	regulation of adaptive immune response	Gene ontology: biological process	GO:0002819	2	8	>0.1	-
Gene ontology	positive regulation of execution phase of apoptosis	Gene ontology: biological process	GO:1900119	2	8	>0.1	-
Pathway	Rheumatoid arthritis	KEGG PATHWAY	hsa05323	7	87	>0.1	-
Pathway	Platelet homeostasis	Reactome	R-HSA-418346	7	87	>0.1	-
Disease	Dilated cardiomyopathy	KEGG DISEASE	H00294	4	35	>0.1	-
Gene ontology	regulation of cholesterol biosynthetic process	Gene ontology: biological process	GO:0045540	4	35	>0.1	-
Gene ontology	protein C-terminus binding	Gene ontology: molecular function	GO:0008022	12	187	>0.1	-
Gene ontology	ion transmembrane transport	Gene ontology: biological process	GO:0034220	13	209	>0.1	-
Pathway	Vif-mediated degradation of APOBEC3G	Reactome	R-HSA-180585	5	52	>0.1	-
Pathway	Regulation of Apoptosis	Reactome	R-HSA-169911	5	52	>0.1	-
Pathway	Breast cancer	KEGG PATHWAY	hsa05224	10	147	>0.1	-
Pathway	Cell Cycle, Mitotic	Reactome	R-HSA-69278	27	526	>0.1	-
Pathway	Regulation of RUNX2 expression and activity	Reactome	R-HSA-8939902	6	70	>0.1	-
Gene ontology	regulation of transcription from RNA polymerase II promoter in response to hypoxia	Gene ontology: biological process	GO:0061418	6	70	>0.1	-
Pathway	Stimuli-sensing channels	Reactome	R-HSA-2672351	8	108	>0.1	-
Pathway	Interleukin-4 and Interleukin-13 signaling	Reactome	R-HSA-6785807	8	108	>0.1	-
Pathway	Regulation of signaling by CBL	Reactome	R-HSA-912631	3	21	>0.1	-
Pathway	Lagging Strand Synthesis	Reactome	R-HSA-69186	3	21	>0.1	-
Gene ontology	retinol dehydrogenase activity	Gene ontology: molecular function	GO:0004745	3	21	>0.1	-
Gene ontology	chaperone-mediated protein complex assembly	Gene ontology: biological process	GO:0051131	3	21	>0.1	-
Gene ontology	B cell homeostasis	Gene ontology: biological process	GO:0001782	3	21	>0.1	-
Gene ontology	nucleotide-excision repair, DNA duplex unwinding	Gene ontology: biological process	GO:0000717	3	21	>0.1	-
Gene ontology	nucleotide-excision repair, preincision complex stabilization	Gene ontology: biological process	GO:0006293	3	21	>0.1	-
Gene ontology	error-free translesion synthesis	Gene ontology: biological process	GO:0070987	3	21	>0.1	-
Gene ontology	nucleotide-excision repair, DNA incision, 3'-to lesion	Gene ontology: biological process	GO:0006295	3	21	>0.1	-
Gene ontology	regulation of dendrite morphogenesis	Gene ontology: biological process	GO:0048814	3	21	>0.1	-
Gene ontology	signal transduction	Gene ontology: biological process	GO:0007165	47	1009	>0.1	-
Gene ontology	positive regulation of interleukin-12 production	Gene ontology: biological process	GO:0032735	4	36	>0.1	-
Gene ontology	DNA damage response, detection of DNA damage	Gene ontology: biological process	GO:0042769	4	36	>0.1	-
Pathway	Signaling by Hedgehog	Reactome	R-HSA-5358351	10	148	>0.1	-
Pathway	PD-L1 expression and PD-1 checkpoint pathway in cancer	KEGG PATHWAY	hsa05235	7	89	>0.1	-
Disease	LDL cholesterol	NHGRI GWAS Catalog		7	89	>0.1	-
Gene ontology	protein tyrosine kinase activity	Gene ontology: molecular function	GO:0004713	7	89	>0.1	-
Pathway	TCF dependent signaling in response to WNT	Reactome	R-HSA-201681	14	233	>0.1	-
Pathway	FBXL7 down-regulates AURKA during mitotic entry and in early mitosis	Reactome	R-HSA-8854050	5	53	>0.1	-
Gene ontology	antimicrobial humoral response	Gene ontology: biological process	GO:0019730	5	53	>0.1	-
Gene ontology	cellular response to cytokine stimulus	Gene ontology: biological process	GO:0071345	5	53	>0.1	-
Gene ontology	phospholipid binding	Gene ontology: molecular function	GO:0005543	8	109	>0.1	-
Pathway	Neddylation	Reactome	R-HSA-8951664	14	234	>0.1	-
Pathway	RAF/MAP kinase cascade	Reactome	R-HSA-5673001	14	234	>0.1	-
Pathway	Thyroid cancer	KEGG PATHWAY	hsa05216	4	37	>0.1	-
Pathway	Metalloprotease DUBs	Reactome	R-HSA-5689901	4	37	>0.1	-
Gene ontology	B cell receptor signaling pathway	Gene ontology: biological process	GO:0050853	4	37	>0.1	-
Gene ontology	Ran GTPase binding	Gene ontology: molecular function	GO:0008536	4	37	>0.1	-
Gene ontology	synaptic vesicle endocytosis	Gene ontology: biological process	GO:0048488	4	37	>0.1	-
Gene ontology	cytokine-mediated signaling pathway	Gene ontology: biological process	GO:0019221	16	279	>0.1	-
Gene ontology	stimulatory C-type lectin receptor signaling pathway	Gene ontology: biological process	GO:0002223	8	110	>0.1	-
Pathway	Degradation of AXIN	Reactome	R-HSA-4641257	5	54	>0.1	-
Gene ontology	protein K48-linked ubiquitination	Gene ontology: biological process	GO:0070936	5	54	>0.1	-
Gene ontology	protein kinase C binding	Gene ontology: molecular function	GO:0005080	5	54	>0.1	-
Pathway	Synthesis of 5-eicosatetraenoic acids	Reactome	R-HSA-2142688	2	9	>0.1	-
Pathway	Regulation of PTEN localization	Reactome	R-HSA-8948747	2	9	>0.1	-
Pathway	RNF mutants show enhanced WNT signaling and proliferation	Reactome	R-HSA-5340588	2	9	>0.1	-
Pathway	PI5P Regulates TP53 Acetylation	Reactome	R-HSA-6811555	2	9	>0.1	-
Pathway	WNT mediated activation of DVL	Reactome	R-HSA-201688	2	9	>0.1	-
Disease	Paget's disease	NHGRI GWAS Catalog		2	9	>0.1	-
Disease	Adverse response to chemotherapy (neutropenia/leucopenia) (carboplatin)	NHGRI GWAS Catalog		2	9	>0.1	-
Disease	Choriocarcinoma	KEGG DISEASE	H00028	2	9	>0.1	-
Disease	Acute myeloid leukemia	KEGG DISEASE	H00003	2	9	>0.1	-
Disease	Esophageal cancer	KEGG DISEASE	H00017	2	9	>0.1	-
Gene ontology	response to caffeine	Gene ontology: biological process	GO:0031000	2	9	>0.1	-
Gene ontology	regulation of glucose transmembrane transport	Gene ontology: biological process	GO:0010827	2	9	>0.1	-
Gene ontology	postsynapse organization	Gene ontology: biological process	GO:0099173	2	9	>0.1	-
Gene ontology	carbohydrate biosynthetic process	Gene ontology: biological process	GO:0016051	2	9	>0.1	-
Gene ontology	MHC class II receptor activity	Gene ontology: molecular function	GO:0032395	2	9	>0.1	-
Gene ontology	cellular aldehyde metabolic process	Gene ontology: biological process	GO:0006081	2	9	>0.1	-
Gene ontology	glial cell migration	Gene ontology: biological process	GO:0008347	2	9	>0.1	-
Gene ontology	calcium transmembrane transporter activity, phosphorylative mechanism	Gene ontology: molecular function	GO:0005388	2	9	>0.1	-
Gene ontology	double-stranded telomeric DNA binding	Gene ontology: molecular function	GO:0003691	2	9	>0.1	-
Gene ontology	arginine binding	Gene ontology: molecular function	GO:0034618	2	9	>0.1	-
Gene ontology	cytoplasmic sequestering of transcription factor	Gene ontology: biological process	GO:0042994	2	9	>0.1	-
Gene ontology	regulation of feeding behavior	Gene ontology: biological process	GO:0060259	2	9	>0.1	-
Pathway	RAF-independent MAPK1/3 activation	Reactome	R-HSA-112409	3	22	>0.1	-
Pathway	Regulation of FZD by ubiquitination	Reactome	R-HSA-4641263	3	22	>0.1	-
Gene ontology	nucleotide-excision repair, DNA damage recognition	Gene ontology: biological process	GO:0000715	3	22	>0.1	-
Gene ontology	cellular response to glucocorticoid stimulus	Gene ontology: biological process	GO:0071385	3	22	>0.1	-
Gene ontology	calcium ion import	Gene ontology: biological process	GO:0070509	3	22	>0.1	-
Gene ontology	mitotic cell cycle phase transition	Gene ontology: biological process	GO:0044772	3	22	>0.1	-
Gene ontology	negative regulation of Rho protein signal transduction	Gene ontology: biological process	GO:0035024	3	22	>0.1	-
Gene ontology	calcium-mediated signaling using intracellular calcium source	Gene ontology: biological process	GO:0035584	3	22	>0.1	-
Gene ontology	gastrulation	Gene ontology: biological process	GO:0007369	3	22	>0.1	-
Gene ontology	protein ubiquitination	Gene ontology: biological process	GO:0016567	25	486	>0.1	-
Pathway	Infectious disease	Reactome	R-HSA-5663205	20	371	>0.1	-
Pathway	Chromosome Maintenance	Reactome	R-HSA-73886	8	111	>0.1	-
Gene ontology	negative regulation of transcription, DNA-templated	Gene ontology: biological process	GO:0045892	27	534	>0.1	-
Pathway	Cell Cycle	Reactome	R-HSA-1640170	31	630	>0.1	-
Pathway	Metabolism of xenobiotics by cytochrome P450	KEGG PATHWAY	hsa00980	6	73	>0.1	-
Pathway	Fatty acid metabolism	Reactome	R-HSA-8978868	11	173	>0.1	-
Pathway	Stabilization of p53	Reactome	R-HSA-69541	5	55	>0.1	-
Disease	Colorectal cancer	NHGRI GWAS Catalog		5	55	>0.1	-
Pathway	Association of TriC/CCT with target proteins during biosynthesis	Reactome	R-HSA-390471	4	38	>0.1	-
Pathway	Platelet Aggregation (Plug Formation)	Reactome	R-HSA-76009	4	38	>0.1	-
Gene ontology	negative regulation of Notch signaling pathway	Gene ontology: biological process	GO:0045746	4	38	>0.1	-
Gene ontology	positive regulation of substrate adhesion-dependent cell spreading	Gene ontology: biological process	GO:1900026	4	38	>0.1	-
Gene ontology	ion channel binding	Gene ontology: molecular function	GO:0044325	9	132	>0.1	-
Gene ontology	protein-containing complex binding	Gene ontology: molecular function	GO:0044877	19	350	>0.1	-
Gene ontology	protein deubiquitination	Gene ontology: biological process	GO:0016579	15	261	>0.1	-
Pathway	Amoebiasis	KEGG PATHWAY	hsa05146	7	93	>0.1	-
Pathway	Cellular response to hypoxia	Reactome	R-HSA-1234174	6	74	>0.1	-
Pathway	Signal Transduction	Reactome	R-HSA-162582	112	2687	>0.1	-
Pathway	fatty acid alpha-oxidation	BioCyc	PWY66-387	3	23	>0.1	-
Disease	Chronic obstructive pulmonary disease-related biomarkers	NHGRI GWAS Catalog		3	23	>0.1	-
Gene ontology	metalloaminopeptidase activity	Gene ontology: molecular function	GO:0070006	3	23	>0.1	-
Gene ontology	negative regulation of endothelial cell migration	Gene ontology: biological process	GO:0010596	3	23	>0.1	-
Gene ontology	nucleotide-excision repair, DNA gap filling	Gene ontology: biological process	GO:0006297	3	23	>0.1	-
Gene ontology	oxidoreductase activity, acting on the CH-OH group of donors, NAD or NADP as acceptor	Gene ontology: molecular function	GO:0016616	3	23	>0.1	-
Gene ontology	membrane protein ectodomain proteolysis	Gene ontology: biological process	GO:0006509	3	23	>0.1	-
Gene ontology	cellular senescence	Gene ontology: biological process	GO:0090398	3	23	>0.1	-
Pathway	Serotonergic synapse	KEGG PATHWAY	hsa04726	8	113	>0.1	-
Gene ontology	adenylate cyclase-activating G protein-coupled receptor signaling pathway	Gene ontology: biological process	GO:0007189	8	113	>0.1	-
Pathway	Nucleotide-binding domain, leucine rich repeat containing receptor (NLR) signaling pathways	Reactome	R-HSA-168643	5	56	>0.1	-
Pathway	Pyruvate metabolism	KEGG PATHWAY	hsa00620	4	39	>0.1	-
Pathway	Carboxyterminal post-translational modifications of tubulin	Reactome	R-HSA-8955332	4	39	>0.1	-
Disease	Metabolic syndrome	NHGRI GWAS Catalog		4	39	>0.1	-
Gene ontology	fertilization	Gene ontology: biological process	GO:0009566	4	39	>0.1	-
Gene ontology	nucleotide-excision repair	Gene ontology: biological process	GO:0006289	4	39	>0.1	-
Pathway	IL-17 signaling pathway	KEGG PATHWAY	hsa04657	7	94	>0.1	-
Pathway	Chaperonin-mediated protein folding	Reactome	R-HSA-390466	7	94	>0.1	-
Pathway	Herpes simplex virus 1 infection	KEGG PATHWAY	hsa05168	25	493	>0.1	-
Gene ontology	protein homodimerization activity	Gene ontology: molecular function	GO:0042803	32	661	>0.1	-
Pathway	docosahexaenoate biosynthesis III (mammals)	BioCyc	PWY-7606	2	10	>0.1	-
Pathway	HDR through MMEJ (alt-NHEJ)	Reactome	R-HSA-5685939	2	10	>0.1	-
Pathway	RUNX1 and FOXP3 control the development of regulatory T lymphocytes (Tregs)	Reactome	R-HSA-8877330	2	10	>0.1	-
Pathway	mRNA Editing	Reactome	R-HSA-75072	2	10	>0.1	-
Pathway	Activation of the AP-1 family of transcription factors	Reactome	R-HSA-450341	2	10	>0.1	-
Pathway	Removal of the Flap Intermediate from the C-strand	Reactome	R-HSA-174437	2	10	>0.1	-
Pathway	FCGR activation	Reactome	R-HSA-2029481	2	10	>0.1	-
Disease	Multiple sclerosis (OCB status)	NHGRI GWAS Catalog		2	10	>0.1	-
Gene ontology	positive regulation of alpha-beta T cell differentiation	Gene ontology: biological process	GO:0046638	2	10	>0.1	-
Gene ontology	transepithelial transport	Gene ontology: biological process	GO:0070633	2	10	>0.1	-
Gene ontology	dendritic spine maintenance	Gene ontology: biological process	GO:0097062	2	10	>0.1	-
Gene ontology	negative regulation of macrophage activation	Gene ontology: biological process	GO:0043031	2	10	>0.1	-
Gene ontology	tumor necrosis factor-activated receptor activity	Gene ontology: molecular function	GO:0005031	2	10	>0.1	-
Gene ontology	DNA replication-dependent nucleosome assembly	Gene ontology: biological process	GO:0006335	2	10	>0.1	-
Gene ontology	response to denervation involved in regulation of muscle adaptation	Gene ontology: biological process	GO:0014894	2	10	>0.1	-
Gene ontology	myosin II binding	Gene ontology: molecular function	GO:0045159	2	10	>0.1	-
Gene ontology	export across plasma membrane	Gene ontology: biological process	GO:0140115	2	10	>0.1	-
Gene ontology	positive regulation of telomere maintenance	Gene ontology: biological process	GO:0032206	2	10	>0.1	-
Gene ontology	response to salt stress	Gene ontology: biological process	GO:0009651	2	10	>0.1	-
Gene ontology	postsynaptic membrane assembly	Gene ontology: biological process	GO:0097104	2	10	>0.1	-
Gene ontology	positive regulation of cellular component movement	Gene ontology: biological process	GO:0051272	2	10	>0.1	-
Gene ontology	U3 snoRNA binding	Gene ontology: molecular function	GO:0034511	2	10	>0.1	-
Gene ontology	negative regulation of collagen biosynthetic process	Gene ontology: biological process	GO:0032966	2	10	>0.1	-
Gene ontology	negative regulation of production of miRNAs involved in gene silencing by miRNA	Gene ontology: biological process	GO:1903799	2	10	>0.1	-
Gene ontology	angiogenesis involved in wound healing	Gene ontology: biological process	GO:0060055	2	10	>0.1	-
Gene ontology	protein localization to microtubule	Gene ontology: biological process	GO:0035372	2	10	>0.1	-
Gene ontology	substrate-dependent cell migration, cell extension	Gene ontology: biological process	GO:0006930	2	10	>0.1	-
Gene ontology	regulation of neurotransmitter receptor activity	Gene ontology: biological process	GO:0099601	2	10	>0.1	-
Gene ontology	positive regulation of MHC class II biosynthetic process	Gene ontology: biological process	GO:0045348	2	10	>0.1	-
Gene ontology	regulation of type I interferon-mediated signaling pathway	Gene ontology: biological process	GO:0060338	2	10	>0.1	-
Gene ontology	positive regulation of cysteine-type endopeptidase activity	Gene ontology: biological process	GO:2001056	2	10	>0.1	-
Gene ontology	nuclear pore complex assembly	Gene ontology: biological process	GO:0051292	2	10	>0.1	-
Gene ontology	regulation of dopamine metabolic process	Gene ontology: biological process	GO:0042053	2	10	>0.1	-
Gene ontology	negative regulation of natural killer cell mediated cytotoxicity	Gene ontology: biological process	GO:0045953	2	10	>0.1	-
Gene ontology	embryonic skeletal joint morphogenesis	Gene ontology: biological process	GO:0060272	2	10	>0.1	-
Pathway	E3 ubiquitin ligases ubiquitinate target proteins	Reactome	R-HSA-8866654	5	57	>0.1	-
Gene ontology	negative regulation of G2/M transition of mitotic cell cycle	Gene ontology: biological process	GO:0010972	5	57	>0.1	-
Pathway	p53 pathway	PANTHER	P00059	6	76	>0.1	-
Pathway	The role of GTSE1 in G2/M progression after G2 checkpoint	Reactome	R-HSA-8852276	6	76	>0.1	-
Pathway	ABC transporter disorders	Reactome	R-HSA-5619084	6	76	>0.1	-
Pathway	Fanconi Anemia Pathway	Reactome	R-HSA-6783310	4	40	>0.1	-
Pathway	Activation of gene expression by SREBF (SREBP)	Reactome	R-HSA-2426168	4	40	>0.1	-
Gene ontology	activation of JUN kinase activity	Gene ontology: biological process	GO:0007257	4	40	>0.1	-
Gene ontology	positive regulation of pri-miRNA transcription by RNA polymerase II	Gene ontology: biological process	GO:1902895	4	40	>0.1	-
Pathway	Signaling by EGFR in Cancer	Reactome	R-HSA-1643713	3	24	>0.1	-
Pathway	JNK (c-Jun kinases) phosphorylation and activation mediated by activated human TAK1	Reactome	R-HSA-450321	3	24	>0.1	-
Disease	Liver enzyme levels (alkaline phosphatase)	NHGRI GWAS Catalog		3	24	>0.1	-
Disease	Combined immunodeficiency	KEGG DISEASE	H00093	3	24	>0.1	-
Gene ontology	cochlea morphogenesis	Gene ontology: biological process	GO:0090103	3	24	>0.1	-
Gene ontology	negative regulation of NIK/NF-kappaB signaling	Gene ontology: biological process	GO:1901223	3	24	>0.1	-
Gene ontology	intrinsic apoptotic signaling pathway by p53 class mediator	Gene ontology: biological process	GO:0072332	3	24	>0.1	-
Gene ontology	positive regulation of wound healing	Gene ontology: biological process	GO:0090303	3	24	>0.1	-
Gene ontology	cell adhesion	Gene ontology: biological process	GO:0007155	24	475	>0.1	-
Gene ontology	GTPase activator activity	Gene ontology: molecular function	GO:0005096	15	268	>0.1	-
Pathway	Dual Incision in GG-NER	Reactome	R-HSA-5696400	4	41	>0.1	-
Disease	Systolic blood pressure	NHGRI GWAS Catalog		4	41	>0.1	-
Gene ontology	monocyte chemotaxis	Gene ontology: biological process	GO:0002548	4	41	>0.1	-
Gene ontology	extracellular matrix structural constituent conferring tensile strength	Gene ontology: molecular function	GO:0030020	4	41	>0.1	-
Pathway	Anchoring of the basal body to the plasma membrane	Reactome	R-HSA-5620912	7	97	>0.1	-
Gene ontology	positive regulation of cold-induced thermogenesis	Gene ontology: biological process	GO:0120162	7	97	>0.1	-
Gene ontology	DNA binding	Gene ontology: molecular function	GO:0003677	53	1189	>0.1	-
Pathway	Regulation of TP53 Activity	Reactome	R-HSA-5633007	10	159	>0.1	-
Pathway	GLI3 is processed to GLI3R by the proteasome	Reactome	R-HSA-5610785	5	59	>0.1	-
Pathway	Degradation of GLI1 by the proteasome	Reactome	R-HSA-5610780	5	59	>0.1	-
Pathway	Degradation of GLI2 by the proteasome	Reactome	R-HSA-5610783	5	59	>0.1	-
Gene ontology	determination of left/right symmetry	Gene ontology: biological process	GO:0007368	5	59	>0.1	-
Gene ontology	protein import into nucleus	Gene ontology: biological process	GO:0006606	6	78	>0.1	-
Pathway	fatty acid alpha-oxidation III	BioCyc	PWY66-388	3	25	>0.1	-
Pathway	alpha-Linolenic acid metabolism	KEGG PATHWAY	hsa00592	3	25	>0.1	-
Pathway	Telomere C-strand (Lagging Strand) Synthesis	Reactome	R-HSA-174417	3	25	>0.1	-
Pathway	Xenobiotics	Reactome	R-HSA-211981	3	25	>0.1	-
Pathway	Basigin interactions	Reactome	R-HSA-210991	3	25	>0.1	-
Gene ontology	global genome nucleotide-excision repair	Gene ontology: biological process	GO:0070911	3	25	>0.1	-
Gene ontology	aromatase activity	Gene ontology: molecular function	GO:0070330	3	25	>0.1	-
Pathway	M Phase	Reactome	R-HSA-68886	20	384	>0.1	-
Pathway	PIP3 activates AKT signaling	Reactome	R-HSA-1257604	14	247	>0.1	-
Pathway	Processive synthesis on the C-strand of the telomere	Reactome	R-HSA-174414	2	11	>0.1	-
Pathway	Condensation of Prometaphase Chromosomes	Reactome	R-HSA-2514853	2	11	>0.1	-
Pathway	Endosomal/Vacuolar pathway	Reactome	R-HSA-1236977	2	11	>0.1	-
Disease	@@Atopic dermatitis	KEGG DISEASE	H01358	2	11	>0.1	-
Disease	Sphingolipid levels	NHGRI GWAS Catalog		2	11	>0.1	-
Disease	Response to statin therapy (LDL-C)	NHGRI GWAS Catalog		2	11	>0.1	-
Gene ontology	positive regulation of endopeptidase activity	Gene ontology: biological process	GO:0010950	2	11	>0.1	-
Gene ontology	negative regulation of multicellular organism growth	Gene ontology: biological process	GO:0040015	2	11	>0.1	-
Gene ontology	negative regulation of excitatory postsynaptic potential	Gene ontology: biological process	GO:0090394	2	11	>0.1	-
Gene ontology	positive regulation of vascular permeability	Gene ontology: biological process	GO:0043117	2	11	>0.1	-
Gene ontology	leukotriene biosynthetic process	Gene ontology: biological process	GO:0019370	2	11	>0.1	-
Gene ontology	high-density lipoprotein particle binding	Gene ontology: molecular function	GO:0008035	2	11	>0.1	-
Gene ontology	nucleoside monophosphate phosphorylation	Gene ontology: biological process	GO:0046940	2	11	>0.1	-
Gene ontology	negative regulation of receptor internalization	Gene ontology: biological process	GO:0002091	2	11	>0.1	-
Gene ontology	UV-damage excision repair	Gene ontology: biological process	GO:0070914	2	11	>0.1	-
Gene ontology	nuclear export signal receptor activity	Gene ontology: molecular function	GO:0005049	2	11	>0.1	-
Gene ontology	interleukin-2-mediated signaling pathway	Gene ontology: biological process	GO:0038110	2	11	>0.1	-
Gene ontology	positive regulation of protein kinase A signaling	Gene ontology: biological process	GO:0010739	2	11	>0.1	-
Gene ontology	negative regulation of telomerase activity	Gene ontology: biological process	GO:0051974	2	11	>0.1	-
Gene ontology	positive regulation of production of miRNAs involved in gene silencing by miRNA	Gene ontology: biological process	GO:1903800	2	11	>0.1	-
Gene ontology	oligosaccharide binding	Gene ontology: molecular function	GO:0070492	2	11	>0.1	-
Pathway	Pancreatic secretion	KEGG PATHWAY	hsa04972	7	98	>0.1	-
Gene ontology	central nervous system development	Gene ontology: biological process	GO:0007417	9	139	>0.1	-
Pathway	Amine ligand-binding receptors	Reactome	R-HSA-375280	4	42	>0.1	-
Gene ontology	regulation of cytokinesis	Gene ontology: biological process	GO:0032465	4	42	>0.1	-
Gene ontology	Hsp70 protein binding	Gene ontology: molecular function	GO:0030544	4	42	>0.1	-
Gene ontology	collagen catabolic process	Gene ontology: biological process	GO:0030574	4	42	>0.1	-
Pathway	Arachidonic acid metabolism	Reactome	R-HSA-2142753	5	60	>0.1	-
Pathway	Assembly of collagen fibrils and other multimeric structures	Reactome	R-HSA-2022090	5	60	>0.1	-
Pathway	Defective CFTR causes cystic fibrosis	Reactome	R-HSA-5678895	5	60	>0.1	-
Gene ontology	positive regulation of osteoblast differentiation	Gene ontology: biological process	GO:0045669	5	60	>0.1	Height
Gene ontology	DNA recombination	Gene ontology: biological process	GO:0006310	5	60	>0.1	-
Gene ontology	learning	Gene ontology: biological process	GO:0007612	5	60	>0.1	-
Pathway	Thyroid hormone signaling pathway	KEGG PATHWAY	hsa04919	8	119	>0.1	-
Pathway	Synthesis of DNA	Reactome	R-HSA-69239	8	119	>0.1	-
Pathway	EGFR tyrosine kinase inhibitor resistance	KEGG PATHWAY	hsa01521	6	79	>0.1	-
Pathway	S Phase	Reactome	R-HSA-69242	10	161	>0.1	-
Pathway	Degradation of the extracellular matrix	Reactome	R-HSA-1474228	9	140	>0.1	-
Pathway	NF-kappa B signaling pathway	KEGG PATHWAY	hsa04064	7	99	>0.1	-
Pathway	Pathways in cancer	KEGG PATHWAY	hsa05200	26	530	>0.1	-
Pathway	Integrin signaling	Reactome	R-HSA-9006921	3	26	>0.1	-
Pathway	Integrin alphaIIb beta3 signaling	Reactome	R-HSA-354192	3	26	>0.1	-
Pathway	Dectin-2 family	Reactome	R-HSA-5621480	3	26	>0.1	-
Disease	Acute lymphoblastic leukemia (childhood)	NHGRI GWAS Catalog		3	26	>0.1	-
Gene ontology	negative regulation of axon extension involved in axon guidance	Gene ontology: biological process	GO:0048843	3	26	>0.1	-
Gene ontology	positive regulation of protein dephosphorylation	Gene ontology: biological process	GO:0035307	3	26	>0.1	-
Gene ontology	intrinsic apoptotic signaling pathway	Gene ontology: biological process	GO:0097193	3	26	>0.1	-
Gene ontology	telomeric DNA binding	Gene ontology: molecular function	GO:0042162	3	26	>0.1	-
Gene ontology	drug metabolic process	Gene ontology: biological process	GO:0017144	3	26	>0.1	-
Gene ontology	CCR chemokine receptor binding	Gene ontology: molecular function	GO:0048020	3	26	>0.1	-
Gene ontology	regulation of DNA-binding transcription factor activity	Gene ontology: biological process	GO:0051090	3	26	>0.1	-
Gene ontology	response to morphine	Gene ontology: biological process	GO:0043278	3	26	>0.1	-
Gene ontology	response to wounding	Gene ontology: biological process	GO:0009611	5	61	>0.1	-
Pathway	Protein folding	Reactome	R-HSA-391251	7	100	>0.1	-
Pathway	TNFR2 non-canonical NF-kB pathway	Reactome	R-HSA-5668541	7	100	>0.1	-
Pathway	Beta2 adrenergic receptor signaling pathway	PANTHER	P04378	4	43	>0.1	-
Pathway	Formation of Incision Complex in GG-NER	Reactome	R-HSA-5696395	4	43	>0.1	-
Pathway	Deubiquitination	Reactome	R-HSA-5688426	16	297	>0.1	-
Gene ontology	tumor necrosis factor-mediated signaling pathway	Gene ontology: biological process	GO:0033209	8	121	>0.1	-
Pathway	Transcriptional misregulation in cancer	KEGG PATHWAY	hsa05202	11	185	>0.1	-
Pathway	Ion channel transport	Reactome	R-HSA-983712	11	185	>0.1	-
Pathway	Salmonella infection	KEGG PATHWAY	hsa05132	6	81	>0.1	-
Gene ontology	negative regulation of NF-kappaB transcription factor activity	Gene ontology: biological process	GO:0032088	6	81	>0.1	-
Pathway	UCH proteinases	Reactome	R-HSA-5689603	7	101	>0.1	-
Pathway	Separation of Sister Chromatids	Reactome	R-HSA-2467813	11	186	>0.1	-
Disease	Cancers of haematopoietic and lymphoid tissues	KEGG DISEASE		5	62	>0.1	-
Pathway	reactive oxygen species degradation	BioCyc	DETOX1-PWY-1	2	12	>0.1	-
Pathway	Cholesterol biosynthesis	PANTHER	P00014	2	12	>0.1	-
Pathway	alpha-linolenic (omega3) and linoleic (omega6) acid metabolism	Reactome	R-HSA-2046104	2	12	>0.1	-
Pathway	NOTCH2 intracellular domain regulates transcription	Reactome	R-HSA-2197563	2	12	>0.1	-
Pathway	Ethanol oxidation	Reactome	R-HSA-71384	2	12	>0.1	-
Pathway	Interleukin-2 signaling	Reactome	R-HSA-9020558	2	12	>0.1	-
Pathway	alpha-linolenic acid (ALA) metabolism	Reactome	R-HSA-2046106	2	12	>0.1	-
Pathway	Serotonin receptors	Reactome	R-HSA-390666	2	12	>0.1	-
Disease	Wegener's granulomatosis	NHGRI GWAS Catalog		2	12	>0.1	-
Gene ontology	DNA synthesis involved in DNA repair	Gene ontology: biological process	GO:0000731	2	12	>0.1	-
Gene ontology	Lys63-specific deubiquitinase activity	Gene ontology: molecular function	GO:0061578	2	12	>0.1	-
Gene ontology	regulation of nucleic acid-templated transcription	Gene ontology: biological process	GO:1903506	2	12	>0.1	-
Gene ontology	serotonin binding	Gene ontology: molecular function	GO:0051378	2	12	>0.1	-
Gene ontology	calcium ion transport into cytosol	Gene ontology: biological process	GO:0060402	2	12	>0.1	-
Gene ontology	positive regulation of mRNA catabolic process	Gene ontology: biological process	GO:0061014	2	12	>0.1	-
Gene ontology	ER-associated misfolded protein catabolic process	Gene ontology: biological process	GO:0071712	2	12	>0.1	-
Gene ontology	planar cell polarity pathway involved in neural tube closure	Gene ontology: biological process	GO:0090179	2	12	>0.1	-
Gene ontology	positive regulation of podosome assembly	Gene ontology: biological process	GO:0071803	2	12	>0.1	-
Gene ontology	regulation of proteolysis	Gene ontology: biological process	GO:0030162	2	12	>0.1	-
Gene ontology	negative regulation of systemic arterial blood pressure	Gene ontology: biological process	GO:0003085	2	12	>0.1	-
Gene ontology	diet induced thermogenesis	Gene ontology: biological process	GO:0002024	2	12	>0.1	-
Gene ontology	virion binding	Gene ontology: molecular function	GO:0046790	2	12	>0.1	-
Gene ontology	ethanol oxidation	Gene ontology: biological process	GO:0006069	2	12	>0.1	-
Gene ontology	pentose-phosphate shunt	Gene ontology: biological process	GO:0006098	2	12	>0.1	-
Gene ontology	GDP-dissociation inhibitor activity	Gene ontology: molecular function	GO:0005092	2	12	>0.1	-
Gene ontology	ethanol catabolic process	Gene ontology: biological process	GO:0006068	2	12	>0.1	-
Gene ontology	hypothalamus development	Gene ontology: biological process	GO:0021854	2	12	>0.1	-
Gene ontology	immunological synapse formation	Gene ontology: biological process	GO:0001771	2	12	>0.1	-
Gene ontology	NADP-retinol dehydrogenase activity	Gene ontology: molecular function	GO:0052650	2	12	>0.1	-
Gene ontology	potassium ion binding	Gene ontology: molecular function	GO:0030955	2	12	>0.1	-
Gene ontology	collagen-activated tyrosine kinase receptor signaling pathway	Gene ontology: biological process	GO:0038063	2	12	>0.1	Height
Pathway	Class A/1 (Rhodopsin-like receptors)	Reactome	R-HSA-373076	17	322	>0.1	-
Pathway	Fatty acid degradation	KEGG PATHWAY	hsa00071	4	44	>0.1	-
Pathway	Ubiquitin proteasome pathway	PANTHER	P00060	4	44	>0.1	-
Pathway	Collagen chain trimerization	Reactome	R-HSA-8948216	4	44	>0.1	Height
Gene ontology	positive regulation of protein secretion	Gene ontology: biological process	GO:0050714	4	44	>0.1	-
Gene ontology	response to cytokine	Gene ontology: biological process	GO:0034097	4	44	>0.1	-
Pathway	Fatty acid elongation	KEGG PATHWAY	hsa00062	3	27	>0.1	-
Pathway	Ascorbate and aldarate metabolism	KEGG PATHWAY	hsa00053	3	27	>0.1	-
Pathway	Uptake and actions of bacterial toxins	Reactome	R-HSA-5339562	3	27	>0.1	-
Gene ontology	negative regulation of apoptotic signaling pathway	Gene ontology: biological process	GO:2001234	3	27	>0.1	-
Gene ontology	positive regulation of interleukin-2 production	Gene ontology: biological process	GO:0032743	3	27	>0.1	-
Gene ontology	positive regulation of reactive oxygen species metabolic process	Gene ontology: biological process	GO:2000379	3	27	>0.1	-
Gene ontology	regulation of defense response to virus by virus	Gene ontology: biological process	GO:0050690	3	27	>0.1	-
Gene ontology	negative regulation of cell population proliferation	Gene ontology: biological process	GO:0008285	20	393	>0.1	-
Pathway	Cardiac muscle contraction	KEGG PATHWAY	hsa04260	6	82	>0.1	-
Pathway	Chemical carcinogenesis	KEGG PATHWAY	hsa05204	6	82	>0.1	-
Pathway	Host Interactions of HIV factors	Reactome	R-HSA-162909	8	123	>0.1	-
Pathway	Basal cell carcinoma	KEGG PATHWAY	hsa05217	5	63	>0.1	-
Pathway	Asymmetric localization of PCP proteins	Reactome	R-HSA-4608870	5	63	>0.1	-
Gene ontology	positive regulation of interferon-gamma production	Gene ontology: biological process	GO:0032729	5	63	>0.1	-
Gene ontology	RNA phosphodiester bond hydrolysis, endonucleolytic	Gene ontology: biological process	GO:0090502	5	63	>0.1	-
Pathway	Chemokine signaling pathway	KEGG PATHWAY	hsa04062	11	188	>0.1	-
Pathway	T cell receptor signaling pathway	KEGG PATHWAY	hsa04660	7	103	>0.1	-
Pathway	FGF signaling pathway	PANTHER	P00021	7	103	>0.1	-
Pathway	NOTCH1 Intracellular Domain Regulates Transcription	Reactome	R-HSA-2122947	4	45	>0.1	-
Pathway	Glycosphingolipid metabolism	Reactome	R-HSA-1660662	4	45	>0.1	-
Gene ontology	scavenger receptor activity	Gene ontology: molecular function	GO:0005044	4	45	>0.1	-
Pathway	@@Arachidonic acid metabolism	KEGG PATHWAY	hsa00590	5	64	>0.1	-
Pathway	Staphylococcus aureus infection	KEGG PATHWAY	hsa05150	5	64	>0.1	-
Pathway	p53-Dependent G1/S DNA damage checkpoint	Reactome	R-HSA-69580	5	64	>0.1	-
Pathway	p53-Dependent G1 DNA Damage Response	Reactome	R-HSA-69563	5	64	>0.1	-
Gene ontology	SNARE binding	Gene ontology: molecular function	GO:0000149	5	64	>0.1	-
Pathway	Nicotine pharmacodynamics pathway	PANTHER	P06587	3	28	>0.1	-
Disease	@@Colorectal cancer	OMIM	114500	3	28	>0.1	-
Gene ontology	aerobic respiration	Gene ontology: biological process	GO:0009060	3	28	>0.1	-
Gene ontology	metallocarboxypeptidase activity	Gene ontology: molecular function	GO:0004181	3	28	>0.1	-
Gene ontology	entrainment of circadian clock by photoperiod	Gene ontology: biological process	GO:0043153	3	28	>0.1	-
Gene ontology	viral life cycle	Gene ontology: biological process	GO:0019058	3	28	>0.1	-
Pathway	Human immunodeficiency virus 1 infection	KEGG PATHWAY	hsa05170	12	212	>0.1	-
Gene ontology	protein N-terminus binding	Gene ontology: molecular function	GO:0047485	7	104	>0.1	-
Pathway	Factors involved in megakaryocyte development and platelet production	Reactome	R-HSA-983231	10	168	>0.1	-
Pathway	Transcriptional regulation by RUNX1	Reactome	R-HSA-8878171	13	235	>0.1	-
Pathway	Global Genome Nucleotide Excision Repair (GG-NER)	Reactome	R-HSA-5696399	6	84	>0.1	-
Gene ontology	retrograde vesicle-mediated transport, Golgi to endoplasmic reticulum	Gene ontology: biological process	GO:0006890	6	84	>0.1	-
Pathway	icosapentaenoate biosynthesis II (metazoa)	BioCyc	PWY-7049	2	13	>0.1	-
Pathway	O2/CO2 exchange in erythrocytes	Reactome	R-HSA-1480926	2	13	>0.1	-
Pathway	Erythrocytes take up carbon dioxide and release oxygen	Reactome	R-HSA-1237044	2	13	>0.1	-
Pathway	p75NTR recruits signalling complexes	Reactome	R-HSA-209543	2	13	>0.1	-
Pathway	IRF3-mediated induction of type I IFN	Reactome	R-HSA-3270619	2	13	>0.1	-
Pathway	The activation of arylsulfatases	Reactome	R-HSA-1663150	2	13	>0.1	-
Pathway	Trafficking of GluR2-containing AMPA receptors	Reactome	R-HSA-416993	2	13	>0.1	-
Disease	Hypomyelinating leukodystrophy	KEGG DISEASE	H00679	2	13	>0.1	-
Gene ontology	interleukin-15-mediated signaling pathway	Gene ontology: biological process	GO:0035723	2	13	>0.1	-
Gene ontology	positive regulation of fibroblast migration	Gene ontology: biological process	GO:0010763	2	13	>0.1	-
Gene ontology	positive regulation of triglyceride biosynthetic process	Gene ontology: biological process	GO:0010867	2	13	>0.1	-
Gene ontology	eyelid development in camera-type eye	Gene ontology: biological process	GO:0061029	2	13	>0.1	-
Gene ontology	phosphoric diester hydrolase activity	Gene ontology: molecular function	GO:0008081	2	13	>0.1	-
Gene ontology	negative regulation of substrate adhesion-dependent cell spreading	Gene ontology: biological process	GO:1900025	2	13	>0.1	-
Gene ontology	presynapse assembly	Gene ontology: biological process	GO:0099054	2	13	>0.1	-
Gene ontology	pseudouridine synthase activity	Gene ontology: molecular function	GO:0009982	2	13	>0.1	-
Gene ontology	positive regulation of cardiac muscle cell apoptotic process	Gene ontology: biological process	GO:0010666	2	13	>0.1	-
Gene ontology	BMP receptor binding	Gene ontology: molecular function	GO:0070700	2	13	>0.1	-
Gene ontology	positive regulation of keratinocyte proliferation	Gene ontology: biological process	GO:0010838	2	13	>0.1	Skin pigmentation
Gene ontology	alpha-linolenic acid metabolic process	Gene ontology: biological process	GO:0036109	2	13	>0.1	-
Gene ontology	response to hyperoxia	Gene ontology: biological process	GO:0055093	2	13	>0.1	-
Gene ontology	positive regulation of pseudopodium assembly	Gene ontology: biological process	GO:0031274	2	13	>0.1	-
Gene ontology	negative regulation of microtubule polymerization	Gene ontology: biological process	GO:0031115	2	13	>0.1	-
Gene ontology	BMP binding	Gene ontology: molecular function	GO:0036122	2	13	>0.1	-
Gene ontology	positive regulation of lipid storage	Gene ontology: biological process	GO:0010884	2	13	>0.1	-
Gene ontology	fibroblast migration	Gene ontology: biological process	GO:0010761	2	13	>0.1	-
Gene ontology	Arp2/3 complex binding	Gene ontology: molecular function	GO:0071933	2	13	>0.1	-
Gene ontology	acylglycerol lipase activity	Gene ontology: molecular function	GO:0047372	2	13	>0.1	-
Gene ontology	exonuclease activity	Gene ontology: molecular function	GO:0004527	2	13	>0.1	-
Gene ontology	regulation of cardiac muscle cell contraction	Gene ontology: biological process	GO:0086004	2	13	>0.1	-
Gene ontology	protein kinase A catalytic subunit binding	Gene ontology: molecular function	GO:0034236	2	13	>0.1	-
Pathway	RNA Polymerase I Transcription Initiation	Reactome	R-HSA-73762	4	46	>0.1	-
Pathway	Insulin receptor signalling cascade	Reactome	R-HSA-74751	4	46	>0.1	-
Pathway	Oxygen-dependent proline hydroxylation of Hypoxia-inducible Factor Alpha	Reactome	R-HSA-1234176	5	65	>0.1	-
Gene ontology	chemokine-mediated signaling pathway	Gene ontology: biological process	GO:0070098	5	65	>0.1	-
Pathway	DNA Replication Pre-Initiation	Reactome	R-HSA-69002	6	85	>0.1	-
Pathway	Gastric cancer	KEGG PATHWAY	hsa05226	9	148	>0.1	-
Pathway	HIV Life Cycle	Reactome	R-HSA-162587	9	148	>0.1	-
Pathway	DNA Replication	Reactome	R-HSA-69306	8	127	>0.1	-
Pathway	Linoleic acid metabolism	KEGG PATHWAY	hsa00591	3	29	>0.1	-
Pathway	Budding and maturation of HIV virion	Reactome	R-HSA-162588	3	29	>0.1	-
Pathway	FCERI mediated MAPK activation	Reactome	R-HSA-2871796	3	29	>0.1	-
Pathway	Platelet calcium homeostasis	Reactome	R-HSA-418360	3	29	>0.1	-
Disease	Psoriasis	NHGRI GWAS Catalog		3	29	>0.1	-
Gene ontology	endochondral ossification	Gene ontology: biological process	GO:0001958	3	29	>0.1	Height
Gene ontology	positive regulation of defense response to virus by host	Gene ontology: biological process	GO:0002230	3	29	>0.1	-
Gene ontology	protein K11-linked ubiquitination	Gene ontology: biological process	GO:0070979	3	29	>0.1	-
Gene ontology	leukocyte cell-cell adhesion	Gene ontology: biological process	GO:0007159	3	29	>0.1	-
Gene ontology	protease binding	Gene ontology: molecular function	GO:0002020	7	106	>0.1	-
Gene ontology	MAPK cascade	Gene ontology: biological process	GO:0000165	14	261	>0.1	-
Pathway	G1/S DNA Damage Checkpoints	Reactome	R-HSA-69615	5	66	>0.1	-
Gene ontology	heterophilic cell-cell adhesion via plasma membrane cell adhesion molecules	Gene ontology: biological process	GO:0007157	4	47	>0.1	-
Gene ontology	cytokine receptor activity	Gene ontology: molecular function	GO:0004896	4	47	>0.1	-
Pathway	Colorectal cancer	KEGG PATHWAY	hsa05210	6	86	>0.1	-
Pathway	Regulation of PLK1 Activity at G2/M Transition	Reactome	R-HSA-2565942	6	86	>0.1	-
Gene ontology	protein-containing complex assembly	Gene ontology: biological process	GO:0065003	8	128	>0.1	-
Pathway	Mitotic Anaphase	Reactome	R-HSA-68882	11	194	>0.1	-
Pathway	Axon guidance	Reactome	R-HSA-422475	26	549	>0.1	-
Pathway	Transport of small molecules	Reactome	R-HSA-382551	33	722	>0.1	-
Pathway	Mitotic Metaphase and Anaphase	Reactome	R-HSA-2555396	11	195	>0.1	-
Pathway	Interferon alpha/beta signaling	Reactome	R-HSA-909733	5	67	>0.1	-
Gene ontology	cellular response to drug	Gene ontology: biological process	GO:0035690	5	67	>0.1	-
Pathway	Constitutive Signaling by EGFRvIII	Reactome	R-HSA-5637810	2	14	>0.1	-
Pathway	Membrane binding and targetting of GAG proteins	Reactome	R-HSA-174490	2	14	>0.1	-
Pathway	Synthesis And Processing Of GAG, GAGPOL Polyproteins	Reactome	R-HSA-174495	2	14	>0.1	-
Pathway	Signaling by EGFRvIII in Cancer	Reactome	R-HSA-5637812	2	14	>0.1	-
Pathway	Methylation	Reactome	R-HSA-156581	2	14	>0.1	-
Disease	@@Systemic lupus erythematosus	KEGG DISEASE	H00080	2	14	>0.1	-
Disease	Immune response to anthrax vaccine	NHGRI GWAS Catalog		2	14	>0.1	-
Gene ontology	negative regulation of type I interferon-mediated signaling pathway	Gene ontology: biological process	GO:0060339	2	14	>0.1	-
Gene ontology	negative regulation of peptidase activity	Gene ontology: biological process	GO:0010466	2	14	>0.1	-
Gene ontology	regulation of gene expression, epigenetic	Gene ontology: biological process	GO:0040029	2	14	>0.1	-
Gene ontology	maintenance of gastrointestinal epithelium	Gene ontology: biological process	GO:0030277	2	14	>0.1	-
Gene ontology	aorta morphogenesis	Gene ontology: biological process	GO:0035909	2	14	>0.1	-
Gene ontology	viral genome replication	Gene ontology: biological process	GO:0019079	2	14	>0.1	-
Gene ontology	negative regulation of bone resorption	Gene ontology: biological process	GO:0045779	2	14	>0.1	Height
Gene ontology	negative regulation of calcium ion transport	Gene ontology: biological process	GO:0051926	2	14	>0.1	-
Gene ontology	efflux transmembrane transporter activity	Gene ontology: molecular function	GO:0015562	2	14	>0.1	-
Gene ontology	S100 protein binding	Gene ontology: molecular function	GO:0044548	2	14	>0.1	-
Gene ontology	proteoglycan binding	Gene ontology: molecular function	GO:0043394	2	14	>0.1	-
Gene ontology	regulation of store-operated calcium entry	Gene ontology: biological process	GO:2001256	2	14	>0.1	-
Gene ontology	cell communication by electrical coupling involved in cardiac conduction	Gene ontology: biological process	GO:0086064	2	14	>0.1	-
Gene ontology	endothelial cell morphogenesis	Gene ontology: biological process	GO:0001886	2	14	>0.1	-
Gene ontology	proton-exporting ATPase activity, phosphorylative mechanism	Gene ontology: molecular function	GO:0008553	2	14	>0.1	-
Pathway	Insulin resistance	KEGG PATHWAY	hsa04931	7	108	>0.1	-
Pathway	Recognition of DNA damage by PCNA-containing replication complex	Reactome	R-HSA-110314	3	30	>0.1	-
Disease	Periodontal microbiota	NHGRI GWAS Catalog		3	30	>0.1	-
Disease	Response to amphetamines	NHGRI GWAS Catalog		3	30	>0.1	-
Gene ontology	CENP-A containing nucleosome assembly	Gene ontology: biological process	GO:0034080	3	30	>0.1	-
Gene ontology	base-excision repair	Gene ontology: biological process	GO:0006284	3	30	>0.1	-
Gene ontology	cyclin binding	Gene ontology: molecular function	GO:0030332	3	30	>0.1	-
Gene ontology	positive regulation of filopodium assembly	Gene ontology: biological process	GO:0051491	3	30	>0.1	-
Gene ontology	adult behavior	Gene ontology: biological process	GO:0030534	3	30	>0.1	-
Gene ontology	pattern specification process	Gene ontology: biological process	GO:0007389	3	30	>0.1	-
Gene ontology	response to nicotine	Gene ontology: biological process	GO:0035094	3	30	>0.1	-
Gene ontology	protein tyrosine kinase binding	Gene ontology: molecular function	GO:1990782	3	30	>0.1	-
Gene ontology	response to axon injury	Gene ontology: biological process	GO:0048678	3	30	>0.1	-
Gene ontology	lymphocyte chemotaxis	Gene ontology: biological process	GO:0048247	3	30	>0.1	-
Gene ontology	positive regulation of peptidyl-threonine phosphorylation	Gene ontology: biological process	GO:0010800	3	30	>0.1	-
Pathway	Signaling by EGFR	Reactome	R-HSA-177929	4	48	>0.1	-
Gene ontology	JNK cascade	Gene ontology: biological process	GO:0007254	4	48	>0.1	-
Gene ontology	mitotic spindle organization	Gene ontology: biological process	GO:0007052	4	48	>0.1	-
Gene ontology	response to peptide hormone	Gene ontology: biological process	GO:0043434	4	48	>0.1	-
Gene ontology	positive regulation of cell adhesion	Gene ontology: biological process	GO:0045785	4	48	>0.1	-
Pathway	Intracellular signaling by second messengers	Reactome	R-HSA-9006925	15	288	>0.1	-
Pathway	Parkinson disease	PANTHER	P00049	6	88	>0.1	-
Pathway	MAPK6/MAPK4 signaling	Reactome	R-HSA-5687128	6	88	>0.1	-
Gene ontology	ATPase binding	Gene ontology: molecular function	GO:0051117	6	88	>0.1	-
Gene ontology	unfolded protein binding	Gene ontology: molecular function	GO:0051082	7	109	>0.1	-
Gene ontology	positive regulation of tyrosine phosphorylation of STAT protein	Gene ontology: biological process	GO:0042531	5	68	>0.1	-
Pathway	Ub-specific processing proteases	Reactome	R-HSA-5689880	12	220	>0.1	-
Pathway	Fc epsilon receptor (FCERI) signaling	Reactome	R-HSA-2454202	8	131	>0.1	-
Gene ontology	regulation of signal transduction by p53 class mediator	Gene ontology: biological process	GO:1901796	8	131	>0.1	-
Pathway	Regulation of activated PAK-2p34 by proteasome mediated degradation	Reactome	R-HSA-211733	4	49	>0.1	-
Gene ontology	intracellular transport of virus	Gene ontology: biological process	GO:0075733	4	49	>0.1	-
Gene ontology	regulation of complement activation	Gene ontology: biological process	GO:0030449	4	49	>0.1	-
Gene ontology	regulation of cell shape	Gene ontology: biological process	GO:0008360	9	153	>0.1	-
Gene ontology	positive regulation of transcription, DNA-templated	Gene ontology: biological process	GO:0045893	26	555	>0.1	-
Pathway	Nucleotide Excision Repair	Reactome	R-HSA-5696398	7	110	>0.1	-
Pathway	Galactose metabolism	KEGG PATHWAY	hsa00052	3	31	>0.1	-
Disease	Hypertension	NHGRI GWAS Catalog		3	31	>0.1	-
Gene ontology	regulation of neuron projection development	Gene ontology: biological process	GO:0010975	3	31	>0.1	-
Gene ontology	peroxidase activity	Gene ontology: molecular function	GO:0004601	3	31	>0.1	-
Gene ontology	growth factor binding	Gene ontology: molecular function	GO:0019838	3	31	>0.1	-
Gene ontology	positive regulation of phosphatidylinositol 3-kinase activity	Gene ontology: biological process	GO:0043552	3	31	>0.1	-
Gene ontology	FAD binding	Gene ontology: molecular function	GO:0071949	3	31	>0.1	-
Gene ontology	ligand-gated ion channel activity	Gene ontology: molecular function	GO:0015276	3	31	>0.1	-
Pathway	Endocytosis	KEGG PATHWAY	hsa04144	13	244	>0.1	-
Pathway	Renal cell carcinoma	KEGG PATHWAY	hsa05211	5	69	>0.1	-
Pathway	Adipocytokine signaling pathway	KEGG PATHWAY	hsa04920	5	69	>0.1	-
Pathway	Drug metabolism - cytochrome P450	KEGG PATHWAY	hsa00982	5	69	>0.1	-
Pathway	Loss of Nlp from mitotic centrosomes	Reactome	R-HSA-380259	5	69	>0.1	-
Pathway	Loss of proteins required for interphase microtubule organization from the centrosome	Reactome	R-HSA-380284	5	69	>0.1	-
Disease	Menarche (age at onset)	NHGRI GWAS Catalog		5	69	>0.1	Height
Gene ontology	protein autoubiquitination	Gene ontology: biological process	GO:0051865	5	69	>0.1	-
Pathway	Glycosphingolipid biosynthesis - globo and isoglobo series	KEGG PATHWAY	hsa00603	2	15	>0.1	-
Pathway	Pentose phosphate pathway	Reactome	R-HSA-71336	2	15	>0.1	-
Disease	Obesity (extreme)	NHGRI GWAS Catalog		2	15	>0.1	-
Disease	Heart failure	NHGRI GWAS Catalog		2	15	>0.1	-
Disease	Premature ovarian failure	KEGG DISEASE	H00627	2	15	>0.1	-
Gene ontology	protein homotrimerization	Gene ontology: biological process	GO:0070207	2	15	>0.1	-
Gene ontology	oxidative demethylation	Gene ontology: biological process	GO:0070989	2	15	>0.1	-
Gene ontology	response to organonitrogen compound	Gene ontology: biological process	GO:0010243	2	15	>0.1	-
Gene ontology	regulation of regulatory T cell differentiation	Gene ontology: biological process	GO:0045589	2	15	>0.1	-
Gene ontology	negative regulation of viral release from host cell	Gene ontology: biological process	GO:1902187	2	15	>0.1	-
Gene ontology	definitive hemopoiesis	Gene ontology: biological process	GO:0060216	2	15	>0.1	-
Gene ontology	negative regulation of phagocytosis	Gene ontology: biological process	GO:0050765	2	15	>0.1	-
Gene ontology	activation of cysteine-type endopeptidase activity	Gene ontology: biological process	GO:0097202	2	15	>0.1	-
Gene ontology	1-phosphatidylinositol binding	Gene ontology: molecular function	GO:0005545	2	15	>0.1	-
Gene ontology	phosphatidylethanolamine biosynthetic process	Gene ontology: biological process	GO:0006646	2	15	>0.1	-
Gene ontology	positive regulation of cilium assembly	Gene ontology: biological process	GO:0045724	2	15	>0.1	-
Gene ontology	negative regulation of cytokine secretion	Gene ontology: biological process	GO:0050710	2	15	>0.1	-
Gene ontology	positive regulation of SMAD protein signal transduction	Gene ontology: biological process	GO:0060391	2	15	>0.1	-
Gene ontology	telomere capping	Gene ontology: biological process	GO:0016233	2	15	>0.1	-
Gene ontology	fatty acid oxidation	Gene ontology: biological process	GO:0019395	2	15	>0.1	-
Gene ontology	nerve development	Gene ontology: biological process	GO:0021675	2	15	>0.1	-
Gene ontology	mitochondrial calcium ion homeostasis	Gene ontology: biological process	GO:0051560	2	15	>0.1	-
Gene ontology	microtubule anchoring	Gene ontology: biological process	GO:0034453	2	15	>0.1	-
Gene ontology	vocalization behavior	Gene ontology: biological process	GO:0071625	2	15	>0.1	-
Gene ontology	cellular lipid metabolic process	Gene ontology: biological process	GO:0044255	2	15	>0.1	-
Gene ontology	response to steroid hormone	Gene ontology: biological process	GO:0048545	2	15	>0.1	-
Gene ontology	prepulse inhibition	Gene ontology: biological process	GO:0060134	2	15	>0.1	-
Gene ontology	regulation of mRNA stability	Gene ontology: biological process	GO:0043488	7	111	>0.1	-
Gene ontology	Fc-epsilon receptor signaling pathway	Gene ontology: biological process	GO:0038095	7	111	>0.1	-
Gene ontology	interstrand cross-link repair	Gene ontology: biological process	GO:0036297	4	50	>0.1	-
Pathway	Orc1 removal from chromatin	Reactome	R-HSA-68949	5	70	>0.1	-
Gene ontology	negative regulation of ERK1 and ERK2 cascade	Gene ontology: biological process	GO:0070373	5	70	>0.1	-
Gene ontology	regulation of autophagy	Gene ontology: biological process	GO:0010506	5	70	>0.1	-
Gene ontology	positive regulation of protein binding	Gene ontology: biological process	GO:0032092	5	70	>0.1	-
Gene ontology	MyD88-dependent toll-like receptor signaling pathway	Gene ontology: biological process	GO:0002755	3	32	>0.1	-
Gene ontology	oxygen binding	Gene ontology: molecular function	GO:0019825	3	32	>0.1	-
Gene ontology	B cell activation	Gene ontology: biological process	GO:0042113	3	32	>0.1	-
Pathway	TGF-beta signaling pathway	PANTHER	P00052	6	91	>0.1	Height
Pathway	PCP/CE pathway	Reactome	R-HSA-4086400	6	91	>0.1	-
Gene ontology	membrane organization	Gene ontology: biological process	GO:0061024	8	134	>0.1	-
Gene ontology	oxidoreductase activity	Gene ontology: molecular function	GO:0016491	8	134	>0.1	-
Pathway	Metabolic pathways	KEGG PATHWAY	hsa01100	60	1424	>0.1	-
Pathway	Ubiquitin-dependent degradation of Cyclin D	Reactome	R-HSA-75815	4	51	>0.1	-
Pathway	p53-Independent DNA Damage Response	Reactome	R-HSA-69610	4	51	>0.1	-
Pathway	Ubiquitin Mediated Degradation of Phosphorylated Cdc25A	Reactome	R-HSA-69601	4	51	>0.1	-
Pathway	p53-Independent G1/S DNA damage checkpoint	Reactome	R-HSA-69613	4	51	>0.1	-
Disease	Protein quantitative trait loci	NHGRI GWAS Catalog		4	51	>0.1	-
Disease	Obesity	NHGRI GWAS Catalog		4	51	>0.1	-
Gene ontology	positive regulation of actin filament polymerization	Gene ontology: biological process	GO:0030838	4	51	>0.1	-
Gene ontology	cellular response to heat	Gene ontology: biological process	GO:0034605	4	51	>0.1	-
Gene ontology	neurotransmitter secretion	Gene ontology: biological process	GO:0007269	4	51	>0.1	-
Gene ontology	synapse organization	Gene ontology: biological process	GO:0050808	4	51	>0.1	-
Pathway	Signaling by NOTCH1	Reactome	R-HSA-1980143	5	71	>0.1	-
Gene ontology	regulation of insulin secretion	Gene ontology: biological process	GO:0050796	5	71	>0.1	-
Gene ontology	transcription-coupled nucleotide-excision repair	Gene ontology: biological process	GO:0006283	5	71	>0.1	-
Gene ontology	calcium ion transmembrane transport	Gene ontology: biological process	GO:0070588	7	113	>0.1	-
Gene ontology	positive regulation of ERK1 and ERK2 cascade	Gene ontology: biological process	GO:0070374	11	203	>0.1	-
Disease	Amyotrophic lateral sclerosis (sporadic)	NHGRI GWAS Catalog		9	158	>0.1	-
Pathway	@@Cell cycle	PANTHER	P00013	2	16	>0.1	-
Pathway	arachidonate biosynthesis III (metazoa)	BioCyc	PWY-7592	2	16	>0.1	-
Pathway	the visual cycle I (vertebrates)	BioCyc	PWY-6861	2	16	>0.1	-
Pathway	MECP2 regulates neuronal receptors and channels	Reactome	R-HSA-9022699	2	16	>0.1	-
Pathway	Assembly Of The HIV Virion	Reactome	R-HSA-175474	2	16	>0.1	-
Pathway	p75NTR signals via NF-kB	Reactome	R-HSA-193639	2	16	>0.1	-
Pathway	Translesion synthesis by REV1	Reactome	R-HSA-110312	2	16	>0.1	-
Pathway	Defective GALNT12 causes colorectal cancer 1 (CRCS1)	Reactome	R-HSA-5083636	2	16	>0.1	-
Pathway	Defective GALNT3 causes familial hyperphosphatemic tumoral calcinosis (HFTC)	Reactome	R-HSA-5083625	2	16	>0.1	-
Pathway	STING mediated induction of host immune responses	Reactome	R-HSA-1834941	2	16	>0.1	-
Pathway	Glycogen synthesis	Reactome	R-HSA-3322077	2	16	>0.1	-
Disease	Age-related hearing impairment	NHGRI GWAS Catalog		2	16	>0.1	-
Gene ontology	cellular response to chemokine	Gene ontology: biological process	GO:1990869	2	16	>0.1	-
Gene ontology	positive regulation of calcineurin-NFAT signaling cascade	Gene ontology: biological process	GO:0070886	2	16	>0.1	-
Gene ontology	positive regulation of T cell activation	Gene ontology: biological process	GO:0050870	2	16	>0.1	-
Gene ontology	microtubule depolymerization	Gene ontology: biological process	GO:0007019	2	16	>0.1	-
Gene ontology	clathrin adaptor activity	Gene ontology: molecular function	GO:0035615	2	16	>0.1	-
Gene ontology	monocarboxylic acid transport	Gene ontology: biological process	GO:0015718	2	16	>0.1	-
Gene ontology	NAD+ nucleotidase, cyclic ADP-ribose generating	Gene ontology: molecular function	GO:0061809	2	16	>0.1	-
Gene ontology	NAD(P)+ nucleosidase activity	Gene ontology: molecular function	GO:0050135	2	16	>0.1	-
Gene ontology	negative regulation of epithelial cell migration	Gene ontology: biological process	GO:0010633	2	16	>0.1	-
Gene ontology	mitotic chromosome condensation	Gene ontology: biological process	GO:0007076	2	16	>0.1	-
Gene ontology	apolipoprotein binding	Gene ontology: molecular function	GO:0034185	2	16	>0.1	-
Gene ontology	lipoxygenase pathway	Gene ontology: biological process	GO:0019372	2	16	>0.1	-
Gene ontology	neuropeptide receptor activity	Gene ontology: molecular function	GO:0008188	2	16	>0.1	-
Gene ontology	eosinophil chemotaxis	Gene ontology: biological process	GO:0048245	2	16	>0.1	-
Pathway	PPARA activates gene expression	Reactome	R-HSA-1989781	7	114	>0.1	-
Pathway	Base excision repair	KEGG PATHWAY	hsa03410	3	33	>0.1	-
Pathway	Signaling by NOTCH2	Reactome	R-HSA-1980145	3	33	>0.1	-
Pathway	Activation of Matrix Metalloproteinases	Reactome	R-HSA-1592389	3	33	>0.1	-
Pathway	Oncogene Induced Senescence	Reactome	R-HSA-2559585	3	33	>0.1	-
Pathway	DNA strand elongation	Reactome	R-HSA-69190	3	33	>0.1	-
Gene ontology	positive regulation of cytosolic calcium ion concentration involved in phospholipase C-activating G protein-coupled signaling pathway	Gene ontology: biological process	GO:0051482	3	33	>0.1	-
Gene ontology	cell fate specification	Gene ontology: biological process	GO:0001708	3	33	>0.1	-
Gene ontology	Rab guanyl-nucleotide exchange factor activity	Gene ontology: molecular function	GO:0017112	3	33	>0.1	-
Gene ontology	endoribonuclease activity	Gene ontology: molecular function	GO:0004521	3	33	>0.1	-
Gene ontology	heme binding	Gene ontology: molecular function	GO:0020037	8	136	>0.1	-
Pathway	p53 signaling pathway	KEGG PATHWAY	hsa04115	5	72	>0.1	-
Pathway	AURKA Activation by TPX2	Reactome	R-HSA-8854518	5	72	>0.1	-
Gene ontology	cellular response to starvation	Gene ontology: biological process	GO:0009267	5	72	>0.1	-
Gene ontology	double-stranded RNA binding	Gene ontology: molecular function	GO:0003725	5	72	>0.1	-
Gene ontology	positive regulation of kinase activity	Gene ontology: biological process	GO:0033674	5	72	>0.1	-
Pathway	Negative regulation of NOTCH4 signaling	Reactome	R-HSA-9604323	4	52	>0.1	-
Gene ontology	calcium channel activity	Gene ontology: molecular function	GO:0005262	4	52	>0.1	-
Pathway	Small cell lung cancer	KEGG PATHWAY	hsa05222	6	93	>0.1	-
Pathway	Nicotinic acetylcholine receptor signaling pathway	PANTHER	P00044	6	93	>0.1	-
Pathway	Transcriptional regulation by RUNX3	Reactome	R-HSA-8878159	6	93	>0.1	-
Pathway	Recruitment of NuMA to mitotic centrosomes	Reactome	R-HSA-380320	6	93	>0.1	-
Gene ontology	cellular response to interferon-gamma	Gene ontology: biological process	GO:0071346	6	93	>0.1	-
Pathway	Regulation of lipid metabolism by Peroxisome proliferator-activated receptor alpha (PPARalpha)	Reactome	R-HSA-400206	7	115	>0.1	-
Pathway	Insulin signaling pathway	KEGG PATHWAY	hsa04910	8	137	>0.1	-
Pathway	Apelin signaling pathway	KEGG PATHWAY	hsa04371	8	137	>0.1	-
Gene ontology	DNA duplex unwinding	Gene ontology: biological process	GO:0032508	5	73	>0.1	-
Gene ontology	positive regulation of protein ubiquitination	Gene ontology: biological process	GO:0031398	5	73	>0.1	-
Pathway	@@TGF-beta signaling pathway	KEGG PATHWAY	hsa04350	6	94	>0.1	Height
Pathway	Regulation of RUNX3 expression and activity	Reactome	R-HSA-8941858	4	53	>0.1	-
Pathway	Regulation of cholesterol biosynthesis by SREBP (SREBF)	Reactome	R-HSA-1655829	4	53	>0.1	-
Gene ontology	cellular response to cAMP	Gene ontology: biological process	GO:0071320	4	53	>0.1	-
Pathway	Apoptosis	KEGG PATHWAY	hsa04210	8	138	>0.1	-
Pathway	Propanoate metabolism	KEGG PATHWAY	hsa00640	3	34	>0.1	-
Pathway	Pentose and glucuronate interconversions	KEGG PATHWAY	hsa00040	3	34	>0.1	-
Pathway	DAP12 interactions	Reactome	R-HSA-2172127	3	34	>0.1	-
Gene ontology	semaphorin-plexin signaling pathway	Gene ontology: biological process	GO:0071526	3	34	>0.1	-
Gene ontology	ATP-dependent chromatin remodeling	Gene ontology: biological process	GO:0043044	3	34	>0.1	-
Gene ontology	regulation of cell differentiation	Gene ontology: biological process	GO:0045595	3	34	>0.1	-
Gene ontology	translesion synthesis	Gene ontology: biological process	GO:0019985	3	34	>0.1	-
Gene ontology	negative regulation of signaling receptor activity	Gene ontology: biological process	GO:2000272	3	34	>0.1	-
Gene ontology	histone binding	Gene ontology: molecular function	GO:0042393	9	161	>0.1	-
Gene ontology	actin filament binding	Gene ontology: molecular function	GO:0051015	11	207	>0.1	-
Pathway	Dilated cardiomyopathy (DCM)	KEGG PATHWAY	hsa05414	6	95	>0.1	-
Gene ontology	double-stranded DNA binding	Gene ontology: molecular function	GO:0003690	6	95	>0.1	-
Gene ontology	ciliary basal body-plasma membrane docking	Gene ontology: biological process	GO:0097711	6	95	>0.1	-
Gene ontology	interleukin-1-mediated signaling pathway	Gene ontology: biological process	GO:0070498	6	95	>0.1	-
Pathway	Bacterial invasion of epithelial cells	KEGG PATHWAY	hsa05100	5	74	>0.1	-
Pathway	SUMOylation of transcription factors	Reactome	R-HSA-3232118	2	17	>0.1	-
Pathway	Defective C1GALT1C1 causes Tn polyagglutination syndrome (TNPS)	Reactome	R-HSA-5083632	2	17	>0.1	-
Pathway	Translesion synthesis by POLI	Reactome	R-HSA-5656121	2	17	>0.1	-
Pathway	Translesion synthesis by POLK	Reactome	R-HSA-5655862	2	17	>0.1	-
Disease	Aortic root size	NHGRI GWAS Catalog		2	17	>0.1	-
Gene ontology	neuron cell-cell adhesion	Gene ontology: biological process	GO:0007158	2	17	>0.1	-
Gene ontology	proteasome binding	Gene ontology: molecular function	GO:0070628	2	17	>0.1	-
Gene ontology	negative regulation of B cell proliferation	Gene ontology: biological process	GO:0030889	2	17	>0.1	-
Gene ontology	monocarboxylic acid transmembrane transporter activity	Gene ontology: molecular function	GO:0008028	2	17	>0.1	-
Gene ontology	positive regulation of macrophage activation	Gene ontology: biological process	GO:0043032	2	17	>0.1	-
Gene ontology	cellular respiration	Gene ontology: biological process	GO:0045333	2	17	>0.1	-
Gene ontology	mitochondrial electron transport, cytochrome c to oxygen	Gene ontology: biological process	GO:0006123	2	17	>0.1	-
Gene ontology	transmembrane-ephrin receptor activity	Gene ontology: molecular function	GO:0005005	2	17	>0.1	-
Gene ontology	regulation of keratinocyte differentiation	Gene ontology: biological process	GO:0045616	2	17	>0.1	Skin pigmentation
Gene ontology	negative regulation of cytokine production involved in inflammatory response	Gene ontology: biological process	GO:1900016	2	17	>0.1	-
Gene ontology	long-term synaptic depression	Gene ontology: biological process	GO:0060292	2	17	>0.1	-
Gene ontology	positive regulation of double-strand break repair via nonhomologous end joining	Gene ontology: biological process	GO:2001034	2	17	>0.1	-
Gene ontology	3'-5' DNA helicase activity	Gene ontology: molecular function	GO:0043138	2	17	>0.1	-
Gene ontology	3'-UTR-mediated mRNA destabilization	Gene ontology: biological process	GO:0061158	2	17	>0.1	-
Gene ontology	mitotic cell cycle arrest	Gene ontology: biological process	GO:0071850	2	17	>0.1	-
Gene ontology	cardiac muscle tissue development	Gene ontology: biological process	GO:0048738	2	17	>0.1	-
Gene ontology	peptidoglycan binding	Gene ontology: molecular function	GO:0042834	2	17	>0.1	-
Gene ontology	negative regulation of ubiquitin-dependent protein catabolic process	Gene ontology: biological process	GO:2000059	2	17	>0.1	-
Gene ontology	cysteine-type endopeptidase activator activity involved in apoptotic process	Gene ontology: molecular function	GO:0008656	2	17	>0.1	-
Gene ontology	centrosome duplication	Gene ontology: biological process	GO:0051298	2	17	>0.1	-
Gene ontology	long-chain fatty acid transporter activity	Gene ontology: molecular function	GO:0005324	2	17	>0.1	-
Gene ontology	transmembrane receptor protein tyrosine phosphatase activity	Gene ontology: molecular function	GO:0005001	2	17	>0.1	-
Pathway	Interleukin-1 family signaling	Reactome	R-HSA-446652	8	139	>0.1	-
Gene ontology	lipid metabolic process	Gene ontology: biological process	GO:0006629	8	139	>0.1	-
Pathway	Signaling by NOTCH	Reactome	R-HSA-157118	12	231	>0.1	-
Pathway	SCF-beta-TrCP mediated degradation of Emi1	Reactome	R-HSA-174113	4	54	>0.1	-
Pathway	Golgi Associated Vesicle Biogenesis	Reactome	R-HSA-432722	4	54	>0.1	-
Pathway	AUF1 (hnRNP D0) binds and destabilizes mRNA	Reactome	R-HSA-450408	4	54	>0.1	-
Disease	Lysosomal storage diseases	KEGG DISEASE		4	54	>0.1	-
Gene ontology	positive regulation of protein-containing complex assembly	Gene ontology: biological process	GO:0031334	4	54	>0.1	-
Gene ontology	hemopoiesis	Gene ontology: biological process	GO:0030097	4	54	>0.1	-
Pathway	Cardiac conduction	Reactome	R-HSA-5576891	8	140	>0.1	-
Gene ontology	defense response to Gram-positive bacterium	Gene ontology: biological process	GO:0050830	6	96	>0.1	-
Disease	Hypothyroidism	NHGRI GWAS Catalog		3	35	>0.1	-
Gene ontology	RNA polymerase II repressing transcription factor binding	Gene ontology: molecular function	GO:0001103	3	35	>0.1	-
Gene ontology	phosphoprotein binding	Gene ontology: molecular function	GO:0051219	3	35	>0.1	-
Gene ontology	regulation of endocytosis	Gene ontology: biological process	GO:0030100	3	35	>0.1	-
Gene ontology	negative regulation of protein catabolic process	Gene ontology: biological process	GO:0042177	3	35	>0.1	-
Gene ontology	T cell differentiation	Gene ontology: biological process	GO:0030217	3	35	>0.1	-
Pathway	Transcriptional regulation by RUNX2	Reactome	R-HSA-8878166	7	118	>0.1	-
Gene ontology	positive regulation of proteasomal ubiquitin-dependent protein catabolic process	Gene ontology: biological process	GO:0032436	5	75	>0.1	-
Gene ontology	neutrophil chemotaxis	Gene ontology: biological process	GO:0030593	5	75	>0.1	-
Gene ontology	regulation of actin cytoskeleton organization	Gene ontology: biological process	GO:0032956	5	75	>0.1	-
Gene ontology	signaling receptor binding	Gene ontology: molecular function	GO:0005102	17	352	>0.1	-
Pathway	Retrograde endocannabinoid signaling	KEGG PATHWAY	hsa04723	8	141	>0.1	-
Pathway	Hh mutants that don't undergo autocatalytic processing are degraded by ERAD	Reactome	R-HSA-5362768	4	55	>0.1	-
Disease	Mean platelet volume	NHGRI GWAS Catalog		4	55	>0.1	-
Gene ontology	positive regulation of endothelial cell migration	Gene ontology: biological process	GO:0010595	4	55	>0.1	-
Gene ontology	double-strand break repair via nonhomologous end joining	Gene ontology: biological process	GO:0006303	4	55	>0.1	-
Pathway	Circadian entrainment	KEGG PATHWAY	hsa04713	6	97	>0.1	-
Pathway	2-Oxocarboxylic acid metabolism	KEGG PATHWAY	hsa01210	2	18	>0.1	-
Pathway	Activation of SMO	Reactome	R-HSA-5635838	2	18	>0.1	-
Pathway	Ephrin signaling	Reactome	R-HSA-3928664	2	18	>0.1	-
Pathway	Pre-NOTCH Processing in Golgi	Reactome	R-HSA-1912420	2	18	>0.1	-
Pathway	Signalling to RAS	Reactome	R-HSA-167044	2	18	>0.1	-
Disease	@@Colorectal cancer	KEGG DISEASE	H00020	2	18	>0.1	-
Disease	Rhegmatogenous retinal detachment	NHGRI GWAS Catalog		2	18	>0.1	-
Disease	Fasting glucose-related traits	NHGRI GWAS Catalog		2	18	>0.1	-
Disease	Dupuytren's disease	NHGRI GWAS Catalog		2	18	>0.1	-
Disease	Leigh syndrome	KEGG DISEASE	H01354	2	18	>0.1	-
Gene ontology	acrosome assembly	Gene ontology: biological process	GO:0001675	2	18	>0.1	-
Gene ontology	regulation of microtubule polymerization or depolymerization	Gene ontology: biological process	GO:0031110	2	18	>0.1	-
Gene ontology	positive regulation of stress-activated MAPK cascade	Gene ontology: biological process	GO:0032874	2	18	>0.1	-
Gene ontology	female gamete generation	Gene ontology: biological process	GO:0007292	2	18	>0.1	-
Gene ontology	regulation of Notch signaling pathway	Gene ontology: biological process	GO:0008593	2	18	>0.1	-
Gene ontology	hindbrain development	Gene ontology: biological process	GO:0030902	2	18	>0.1	-
Gene ontology	negative regulation of focal adhesion assembly	Gene ontology: biological process	GO:0051895	2	18	>0.1	-
Gene ontology	high-density lipoprotein particle remodeling	Gene ontology: biological process	GO:0034375	2	18	>0.1	-
Gene ontology	cellular response to ATP	Gene ontology: biological process	GO:0071318	2	18	>0.1	-
Gene ontology	negative regulation of viral entry into host cell	Gene ontology: biological process	GO:0046597	2	18	>0.1	-
Gene ontology	blastocyst formation	Gene ontology: biological process	GO:0001825	2	18	>0.1	-
Gene ontology	MAP kinase kinase activity	Gene ontology: molecular function	GO:0004708	2	18	>0.1	-
Gene ontology	cellular sodium ion homeostasis	Gene ontology: biological process	GO:0006883	2	18	>0.1	-
Gene ontology	sperm-egg recognition	Gene ontology: biological process	GO:0035036	2	18	>0.1	-
Gene ontology	ventricular cardiac muscle cell action potential	Gene ontology: biological process	GO:0086005	2	18	>0.1	-
Gene ontology	aspartic-type endopeptidase activity	Gene ontology: molecular function	GO:0004190	2	18	>0.1	-
Gene ontology	positive regulation of macrophage derived foam cell differentiation	Gene ontology: biological process	GO:0010744	2	18	>0.1	-
Gene ontology	negative regulation of interleukin-8 production	Gene ontology: biological process	GO:0032717	2	18	>0.1	-
Gene ontology	myeloid cell differentiation	Gene ontology: biological process	GO:0030099	2	18	>0.1	-
Gene ontology	resolution of meiotic recombination intermediates	Gene ontology: biological process	GO:0000712	2	18	>0.1	-
Pathway	Starch and sucrose metabolism	KEGG PATHWAY	hsa00500	3	36	>0.1	-
Pathway	African trypanosomiasis	KEGG PATHWAY	hsa05143	3	36	>0.1	-
Pathway	PI3K Cascade	Reactome	R-HSA-109704	3	36	>0.1	-
Pathway	Signaling by high-kinase activity BRAF mutants	Reactome	R-HSA-6802948	3	36	>0.1	-
Disease	Myopia (pathological)	NHGRI GWAS Catalog		3	36	>0.1	-
Disease	QT interval	NHGRI GWAS Catalog		3	36	>0.1	-
Gene ontology	release of sequestered calcium ion into cytosol	Gene ontology: biological process	GO:0051209	3	36	>0.1	-
Gene ontology	monooxygenase activity	Gene ontology: molecular function	GO:0004497	3	36	>0.1	-
Gene ontology	peptidyl-tyrosine autophosphorylation	Gene ontology: biological process	GO:0038083	3	36	>0.1	-
Gene ontology	positive regulation of intrinsic apoptotic signaling pathway	Gene ontology: biological process	GO:2001244	3	36	>0.1	-
Gene ontology	acute-phase response	Gene ontology: biological process	GO:0006953	3	36	>0.1	-
Pathway	Metabolism of water-soluble vitamins and cofactors	Reactome	R-HSA-196849	7	120	>0.1	-
Pathway	Antigen processing-Cross presentation	Reactome	R-HSA-1236975	6	98	>0.1	-
Pathway	Neurexins and neuroligins	Reactome	R-HSA-6794361	4	56	>0.1	-
Pathway	Complement cascade	Reactome	R-HSA-166658	4	56	>0.1	-
Gene ontology	DNA damage response, signal transduction by p53 class mediator resulting in cell cycle arrest	Gene ontology: biological process	GO:0006977	4	56	>0.1	-
Gene ontology	Rho protein signal transduction	Gene ontology: biological process	GO:0007266	4	56	>0.1	-
Gene ontology	transmembrane signaling receptor activity	Gene ontology: molecular function	GO:0004888	8	143	>0.1	-
Pathway	Arrhythmogenic right ventricular cardiomyopathy (ARVC)	KEGG PATHWAY	hsa05412	5	77	>0.1	-
Disease	Platelet counts	NHGRI GWAS Catalog		5	77	>0.1	-
Gene ontology	calcium-dependent protein binding	Gene ontology: molecular function	GO:0048306	5	77	>0.1	-
Pathway	COPI-dependent Golgi-to-ER retrograde traffic	Reactome	R-HSA-6811434	6	99	>0.1	-
Gene ontology	peptidyl-tyrosine dephosphorylation	Gene ontology: biological process	GO:0035335	6	99	>0.1	-
Disease	Mitochondrial diseases	KEGG DISEASE		8	144	>0.1	-
Pathway	cGMP-PKG signaling pathway	KEGG PATHWAY	hsa04022	9	167	>0.1	-
Pathway	Hepatocellular carcinoma	KEGG PATHWAY	hsa05225	9	167	>0.1	-
Gene ontology	regulation of cell population proliferation	Gene ontology: biological process	GO:0042127	9	167	>0.1	-
Pathway	@@DNA replication	KEGG PATHWAY	hsa03030	3	37	>0.1	-
Pathway	Mitochondrial Fatty Acid Beta-Oxidation	Reactome	R-HSA-77289	3	37	>0.1	-
Gene ontology	positive regulation of smoothened signaling pathway	Gene ontology: biological process	GO:0045880	3	37	>0.1	-
Pathway	Signaling by NOTCH1 in Cancer	Reactome	R-HSA-2644603	4	57	>0.1	-
Pathway	Constitutive Signaling by NOTCH1 PEST Domain Mutants	Reactome	R-HSA-2644606	4	57	>0.1	-
Pathway	Signaling by NOTCH1 HD+PEST Domain Mutants in Cancer	Reactome	R-HSA-2894858	4	57	>0.1	-
Pathway	Signaling by NOTCH1 PEST Domain Mutants in Cancer	Reactome	R-HSA-2644602	4	57	>0.1	-
Pathway	Constitutive Signaling by NOTCH1 HD+PEST Domain Mutants	Reactome	R-HSA-2894862	4	57	>0.1	-
Gene ontology	phosphatidylserine binding	Gene ontology: molecular function	GO:0001786	4	57	>0.1	-
Gene ontology	promoter-specific chromatin binding	Gene ontology: molecular function	GO:1990841	4	57	>0.1	-
Pathway	Yersinia infection	KEGG PATHWAY	hsa05135	7	122	>0.1	-
Pathway	CLEC7A (Dectin-1) signaling	Reactome	R-HSA-5607764	6	100	>0.1	-
Pathway	Clathrin-mediated endocytosis	Reactome	R-HSA-8856828	8	145	>0.1	-
Pathway	retinol biosynthesis	BioCyc	PWY-6857	2	19	>0.1	-
Pathway	Regulated Necrosis	Reactome	R-HSA-5218859	2	19	>0.1	-
Pathway	RIPK1-mediated regulated necrosis	Reactome	R-HSA-5213460	2	19	>0.1	-
Pathway	Nicotinamide salvaging	Reactome	R-HSA-197264	2	19	>0.1	-
Pathway	Translesion Synthesis by POLH	Reactome	R-HSA-110320	2	19	>0.1	-
Disease	Allergic rhinitis	KEGG DISEASE	H01360	2	19	>0.1	-
Disease	Syndromic X-linked mental retardation	KEGG DISEASE	H00658	2	19	>0.1	-
Gene ontology	positive regulation of chondrocyte differentiation	Gene ontology: biological process	GO:0032332	2	19	>0.1	Height
Gene ontology	DNA demethylation	Gene ontology: biological process	GO:0080111	2	19	>0.1	-
Gene ontology	positive regulation of smooth muscle cell migration	Gene ontology: biological process	GO:0014911	2	19	>0.1	-
Gene ontology	positive regulation of actin cytoskeleton reorganization	Gene ontology: biological process	GO:2000251	2	19	>0.1	-
Gene ontology	histone methyltransferase activity	Gene ontology: molecular function	GO:0042054	2	19	>0.1	-
Gene ontology	cytoskeleton-dependent intracellular transport	Gene ontology: biological process	GO:0030705	2	19	>0.1	-
Gene ontology	positive regulation of chemokine production	Gene ontology: biological process	GO:0032722	2	19	>0.1	-
Gene ontology	leukocyte tethering or rolling	Gene ontology: biological process	GO:0050901	2	19	>0.1	-
Gene ontology	detection of light stimulus involved in visual perception	Gene ontology: biological process	GO:0050908	2	19	>0.1	-
Gene ontology	ventricular system development	Gene ontology: biological process	GO:0021591	2	19	>0.1	-
Gene ontology	glutathione peroxidase activity	Gene ontology: molecular function	GO:0004602	2	19	>0.1	-
Gene ontology	telomere maintenance via telomerase	Gene ontology: biological process	GO:0007004	2	19	>0.1	-
Pathway	Resolution of Sister Chromatid Cohesion	Reactome	R-HSA-2500257	7	123	>0.1	-
Gene ontology	carbohydrate metabolic process	Gene ontology: biological process	GO:0005975	7	123	>0.1	-
Gene ontology	ubiquitin binding	Gene ontology: molecular function	GO:0043130	5	79	>0.1	-
Pathway	Melanogenesis	KEGG PATHWAY	hsa04916	6	101	>0.1	Skin pigmentation
Pathway	Endometrial cancer	KEGG PATHWAY	hsa05213	4	58	>0.1	-
Pathway	Hh mutants abrogate ligand secretion	Reactome	R-HSA-5387390	4	58	>0.1	-
Pathway	CDT1 association with the CDC6:ORC:origin complex	Reactome	R-HSA-68827	4	58	>0.1	-
Pathway	NIK-->noncanonical NF-kB signaling	Reactome	R-HSA-5676590	4	58	>0.1	-
Gene ontology	cell adhesion molecule binding	Gene ontology: molecular function	GO:0050839	4	58	>0.1	-
Pathway	Molecules associated with elastic fibres	Reactome	R-HSA-2129379	3	38	>0.1	-
Pathway	Ovarian tumor domain proteases	Reactome	R-HSA-5689896	3	38	>0.1	-
Disease	Fibrinogen	NHGRI GWAS Catalog		3	38	>0.1	-
Gene ontology	cellular response to cadmium ion	Gene ontology: biological process	GO:0071276	3	38	>0.1	-
Gene ontology	protein kinase binding	Gene ontology: molecular function	GO:0019901	21	461	>0.1	-
Gene ontology	activation of MAPK activity	Gene ontology: biological process	GO:0000187	7	124	>0.1	-
Pathway	Signaling by NOTCH4	Reactome	R-HSA-9013694	5	80	>0.1	-
Pathway	Interleukin-1 signaling	Reactome	R-HSA-9020702	6	102	>0.1	-
Pathway	ABC-family proteins mediated transport	Reactome	R-HSA-382556	6	102	>0.1	-
Pathway	Lysine degradation	KEGG PATHWAY	hsa00310	4	59	>0.1	-
Pathway	Kinesins	Reactome	R-HSA-983189	4	59	>0.1	-
Pathway	Regulation of PTEN gene transcription	Reactome	R-HSA-8943724	4	59	>0.1	-
Pathway	SCF(Skp2)-mediated degradation of p27/p21	Reactome	R-HSA-187577	4	59	>0.1	-
Pathway	Dectin-1 mediated noncanonical NF-kB signaling	Reactome	R-HSA-5607761	4	59	>0.1	-
Pathway	Peroxisomal protein import	Reactome	R-HSA-9033241	4	59	>0.1	-
Gene ontology	negative regulation of neuron differentiation	Gene ontology: biological process	GO:0045665	4	59	>0.1	-
Pathway	heparan sulfate biosynthesis (late stages)	BioCyc	PWY-6558	2	20	>0.1	-
Pathway	Nef-mediates down modulation of cell surface receptors by recruiting them to clathrin adapters	Reactome	R-HSA-164938	2	20	>0.1	-
Pathway	TICAM1, RIP1-mediated IKK complex recruitment	Reactome	R-HSA-168927	2	20	>0.1	-
Pathway	Signaling by NODAL	Reactome	R-HSA-1181150	2	20	>0.1	-
Pathway	Signal transduction by L1	Reactome	R-HSA-445144	2	20	>0.1	-
Pathway	TP53 Regulates Transcription of Genes Involved in Cytochrome C Release	Reactome	R-HSA-6803204	2	20	>0.1	-
Gene ontology	regulation of metabolic process	Gene ontology: biological process	GO:0019222	2	20	>0.1	-
Gene ontology	positive regulation of heart rate	Gene ontology: biological process	GO:0010460	2	20	>0.1	-
Gene ontology	nuclear import signal receptor activity	Gene ontology: molecular function	GO:0061608	2	20	>0.1	-
Gene ontology	regulation of cardiac muscle contraction	Gene ontology: biological process	GO:0055117	2	20	>0.1	-
Gene ontology	positive regulation of nitric-oxide synthase activity	Gene ontology: biological process	GO:0051000	2	20	>0.1	-
Gene ontology	axonal fasciculation	Gene ontology: biological process	GO:0007413	2	20	>0.1	-
Gene ontology	protein tetramerization	Gene ontology: biological process	GO:0051262	2	20	>0.1	-
Gene ontology	necroptotic process	Gene ontology: biological process	GO:0070266	2	20	>0.1	-
Gene ontology	regulated exocytosis	Gene ontology: biological process	GO:0045055	2	20	>0.1	-
Gene ontology	histone H3-K4 trimethylation	Gene ontology: biological process	GO:0080182	2	20	>0.1	-
Gene ontology	error-prone translesion synthesis	Gene ontology: biological process	GO:0042276	2	20	>0.1	-
Gene ontology	regulation of cardiac muscle contraction by regulation of the release of sequestered calcium ion	Gene ontology: biological process	GO:0010881	2	20	>0.1	-
Gene ontology	histone-lysine N-methyltransferase activity	Gene ontology: molecular function	GO:0018024	2	20	>0.1	-
Gene ontology	negative regulation of adenylate cyclase activity	Gene ontology: biological process	GO:0007194	2	20	>0.1	-
Pathway	RET signaling	Reactome	R-HSA-8853659	3	39	>0.1	-
Pathway	Gamma carboxylation, hypusine formation and arylsulfatase activation	Reactome	R-HSA-163841	3	39	>0.1	-
Gene ontology	motor activity	Gene ontology: molecular function	GO:0003774	3	39	>0.1	-
Pathway	Centrosome maturation	Reactome	R-HSA-380287	5	81	>0.1	-
Pathway	Degradation of beta-catenin by the destruction complex	Reactome	R-HSA-195253	5	81	>0.1	-
Pathway	Recruitment of mitotic centrosome proteins and complexes	Reactome	R-HSA-380270	5	81	>0.1	-
Gene ontology	ubiquitin-dependent protein catabolic process	Gene ontology: biological process	GO:0006511	14	292	>0.1	-
Pathway	Adrenergic signaling in cardiomyocytes	KEGG PATHWAY	hsa04261	8	149	>0.1	-
Disease	Blood metabolite levels	NHGRI GWAS Catalog		7	126	>0.1	-
Gene ontology	RNA polymerase II transcription regulatory region sequence-specific DNA binding	Gene ontology: molecular function	GO:0000977	15	317	>0.1	-
Pathway	Long-term depression	KEGG PATHWAY	hsa04730	4	60	>0.1	-
Gene ontology	nucleotide binding	Gene ontology: molecular function	GO:0000166	4	60	>0.1	-
Gene ontology	receptor tyrosine kinase binding	Gene ontology: molecular function	GO:0030971	4	60	>0.1	-
Disease	Cardiovascular diseases	KEGG DISEASE		16	342	>0.1	-
Pathway	Positive epigenetic regulation of rRNA expression	Reactome	R-HSA-5250913	6	104	>0.1	-
Gene ontology	regulation of apoptotic process	Gene ontology: biological process	GO:0042981	10	197	>0.1	-
Pathway	ER-Phagosome pathway	Reactome	R-HSA-1236974	5	82	>0.1	-
Pathway	FCERI mediated NF-kB activation	Reactome	R-HSA-2871837	5	82	>0.1	-
Gene ontology	anaphase-promoting complex-dependent catabolic process	Gene ontology: biological process	GO:0031145	5	82	>0.1	-
Gene ontology	positive regulation of neuron differentiation	Gene ontology: biological process	GO:0045666	5	82	>0.1	-
Pathway	IRS-mediated signalling	Reactome	R-HSA-112399	3	40	>0.1	-
Pathway	Negative regulation of MAPK pathway	Reactome	R-HSA-5675221	3	40	>0.1	-
Pathway	MAP2K and MAPK activation	Reactome	R-HSA-5674135	3	40	>0.1	-
Gene ontology	negative regulation of interleukin-6 production	Gene ontology: biological process	GO:0032715	3	40	>0.1	-
Gene ontology	positive regulation of interleukin-10 production	Gene ontology: biological process	GO:0032733	3	40	>0.1	-
Gene ontology	neuron apoptotic process	Gene ontology: biological process	GO:0051402	3	40	>0.1	-
Gene ontology	activation of adenylate cyclase activity	Gene ontology: biological process	GO:0007190	3	40	>0.1	-
Pathway	Phase I - Functionalization of compounds	Reactome	R-HSA-211945	6	105	>0.1	-
Pathway	Cargo recognition for clathrin-mediated endocytosis	Reactome	R-HSA-8856825	6	105	>0.1	-
Gene ontology	lipid binding	Gene ontology: molecular function	GO:0008289	8	151	>0.1	-
Disease	Deafness, autosomal recessive	KEGG DISEASE	H00605	4	61	>0.1	-
Disease	Retinitis pigmentosa	KEGG DISEASE	H00527	4	61	>0.1	-
Gene ontology	positive regulation of synapse assembly	Gene ontology: biological process	GO:0051965	4	61	>0.1	-
Gene ontology	adenylate cyclase-modulating G protein-coupled receptor signaling pathway	Gene ontology: biological process	GO:0007188	4	61	>0.1	-
Gene ontology	positive regulation of MAP kinase activity	Gene ontology: biological process	GO:0043406	4	61	>0.1	-
Gene ontology	SMAD protein signal transduction	Gene ontology: biological process	GO:0060395	4	61	>0.1	-
Gene ontology	learning or memory	Gene ontology: biological process	GO:0007611	4	61	>0.1	-
Gene ontology	cellular protein localization	Gene ontology: biological process	GO:0034613	4	61	>0.1	-
Pathway	Arginine biosynthesis	KEGG PATHWAY	hsa00220	2	21	>0.1	-
Pathway	PCNA-Dependent Long Patch Base Excision Repair	Reactome	R-HSA-5651801	2	21	>0.1	-
Pathway	CD209 (DC-SIGN) signaling	Reactome	R-HSA-5621575	2	21	>0.1	-
Pathway	ER Quality Control Compartment (ERQC)	Reactome	R-HSA-901032	2	21	>0.1	-
Disease	Systemic lupus erythematosus and Systemic sclerosis	NHGRI GWAS Catalog		2	21	>0.1	-
Disease	Fanconi anemia	KEGG DISEASE	H00238	2	21	>0.1	-
Gene ontology	regulation of neuron death	Gene ontology: biological process	GO:1901214	2	21	>0.1	-
Gene ontology	negative regulation of axonogenesis	Gene ontology: biological process	GO:0050771	2	21	>0.1	-
Gene ontology	xenobiotic transmembrane transporter activity	Gene ontology: molecular function	GO:0042910	2	21	>0.1	-
Gene ontology	MHC class I protein binding	Gene ontology: molecular function	GO:0042288	2	21	>0.1	-
Gene ontology	regulation of innate immune response	Gene ontology: biological process	GO:0045088	2	21	>0.1	-
Gene ontology	regulation of synapse organization	Gene ontology: biological process	GO:0050807	2	21	>0.1	-
Gene ontology	beta-catenin destruction complex disassembly	Gene ontology: biological process	GO:1904886	2	21	>0.1	-
Gene ontology	labyrinthine layer blood vessel development	Gene ontology: biological process	GO:0060716	2	21	>0.1	-
Gene ontology	C-C chemokine receptor activity	Gene ontology: molecular function	GO:0016493	2	21	>0.1	-
Gene ontology	cartilage condensation	Gene ontology: biological process	GO:0001502	2	21	>0.1	-
Gene ontology	antigen binding	Gene ontology: molecular function	GO:0003823	2	21	>0.1	-
Gene ontology	positive regulation of ubiquitin-protein transferase activity	Gene ontology: biological process	GO:0051443	2	21	>0.1	-
Gene ontology	linoleic acid metabolic process	Gene ontology: biological process	GO:0043651	2	21	>0.1	-
Gene ontology	receptor antagonist activity	Gene ontology: molecular function	GO:0048019	2	21	>0.1	-
Gene ontology	negative regulation of chondrocyte differentiation	Gene ontology: biological process	GO:0032331	2	21	>0.1	Height
Gene ontology	axoneme assembly	Gene ontology: biological process	GO:0035082	2	21	>0.1	-
Gene ontology	cGMP-mediated signaling	Gene ontology: biological process	GO:0019934	2	21	>0.1	-
Gene ontology	oxidoreductase activity, acting on paired donors, with incorporation or reduction of molecular oxygen, reduced flavin or flavoprotein as one donor, and incorporation of one atom of oxygen	Gene ontology: molecular function	GO:0016712	2	21	>0.1	-
Gene ontology	non-canonical Wnt signaling pathway	Gene ontology: biological process	GO:0035567	2	21	>0.1	-
Pathway	Telomere Maintenance	Reactome	R-HSA-157579	5	83	>0.1	-
Gene ontology	regulation of inflammatory response	Gene ontology: biological process	GO:0050727	5	83	>0.1	-
Pathway	CCKR signaling map	PANTHER	P06959	9	175	>0.1	-
Pathway	dopamine degradation	BioCyc	PWY6666-2	1	5	>0.1	-
Pathway	tryptophan degradation via tryptamine	BioCyc	PWY-6307	1	5	>0.1	-
Pathway	citrulline-nitric oxide cycle	BioCyc	PWY-4983	1	5	>0.1	-
Pathway	histidine degradation	BioCyc	PWY-5030	1	5	>0.1	-
Pathway	ubiquinol-10 biosynthesis	BioCyc	PWY-5872	1	5	>0.1	-
Pathway	MAP kinase cascade	BioCyc	PWY66-14	1	5	>0.1	-
Pathway	leukotriene biosynthesis	BioCyc	PWY66-375	1	5	>0.1	-
Pathway	Caffeine metabolism	KEGG PATHWAY	hsa00232	1	5	>0.1	-
Pathway	Arachidonate production from DAG	Reactome	R-HSA-426048	1	5	>0.1	-
Pathway	Abacavir transmembrane transport	Reactome	R-HSA-2161517	1	5	>0.1	-
Pathway	Tachykinin receptors bind tachykinins	Reactome	R-HSA-380095	1	5	>0.1	-
Pathway	Release of apoptotic factors from the mitochondria	Reactome	R-HSA-111457	1	5	>0.1	-
Pathway	Acrosome Reaction and Sperm:Oocyte Membrane Binding	Reactome	R-HSA-1300645	1	5	>0.1	-
Pathway	Synthesis of GDP-mannose	Reactome	R-HSA-446205	1	5	>0.1	-
Pathway	LRR FLII-interacting protein 1 (LRRFIP1) activates type I IFN production	Reactome	R-HSA-3134973	1	5	>0.1	-
Pathway	Galactose catabolism	Reactome	R-HSA-70370	1	5	>0.1	-
Pathway	RUNX3 Regulates Immune Response and Cell Migration	Reactome	R-HSA-8949275	1	5	>0.1	-
Pathway	Formation of xylulose-5-phosphate	Reactome	R-HSA-5661270	1	5	>0.1	-
Pathway	Scavenging by Class B Receptors	Reactome	R-HSA-3000471	1	5	>0.1	-
Pathway	Activation of NOXA and translocation to mitochondria	Reactome	R-HSA-111448	1	5	>0.1	-
Pathway	Chylomicron clearance	Reactome	R-HSA-8964026	1	5	>0.1	-
Pathway	TFAP2A acts as a transcriptional repressor during retinoic acid induced cell differentiation	Reactome	R-HSA-8869496	1	5	>0.1	-
Pathway	Fructose catabolism	Reactome	R-HSA-70350	1	5	>0.1	-
Pathway	Biosynthesis of EPA-derived SPMs	Reactome	R-HSA-9018679	1	5	>0.1	-
Disease	@@Leigh syndrome	OMIM	256000	1	5	>0.1	-
Disease	LDL cholesterol level QTL2	OMIM	143890	1	5	>0.1	-
Disease	Chronic hepatitis B infection	NHGRI GWAS Catalog		1	5	>0.1	-
Disease	Staphylococcus aureus infection	NHGRI GWAS Catalog		1	5	>0.1	-
Disease	Echocardiographic traits	NHGRI GWAS Catalog		1	5	>0.1	-
Disease	Adverse response to chemotherapy (neutropenia/leucopenia) (cisplatin)	NHGRI GWAS Catalog		1	5	>0.1	-
Disease	Nephropathy (idiopathic membranous)	NHGRI GWAS Catalog		1	5	>0.1	-
Disease	Parkinson's disease (motor and cognition)	NHGRI GWAS Catalog		1	5	>0.1	-
Disease	Lung cancer (smoking interaction)	NHGRI GWAS Catalog		1	5	>0.1	-
Disease	Response to antidepressants	NHGRI GWAS Catalog		1	5	>0.1	-
Disease	Vitamin E levels	NHGRI GWAS Catalog		1	5	>0.1	-
Disease	Avascular necrosis of femoral head	KEGG DISEASE	H01529	1	5	>0.1	-
Disease	Uterine leiomyoma	KEGG DISEASE	H01640	1	5	>0.1	-
Disease	Kaposi sarcoma	KEGG DISEASE	H00041	1	5	>0.1	-
Disease	Catecholaminergic polymorphic ventricular tachycardia	KEGG DISEASE	H01019	1	5	>0.1	-
Disease	Phenylketonuria	KEGG DISEASE	H00167	1	5	>0.1	-
Disease	Peeling skin syndrome	KEGG DISEASE	H00737	1	5	>0.1	-
Disease	Porokeratosis	KEGG DISEASE	H01933	1	5	>0.1	-
Disease	Deafness, X-linked	KEGG DISEASE	H01209	1	5	>0.1	-
Disease	Neonatal adrenoleukodystrophy	KEGG DISEASE	H00177	1	5	>0.1	-
Disease	Fallopian tube cancer	KEGG DISEASE	H01554	1	5	>0.1	-
Disease	Stickler syndrome	KEGG DISEASE	H02072	1	5	>0.1	-
Gene ontology	respiratory chain complex IV assembly	Gene ontology: biological process	GO:0008535	1	5	>0.1	-
Gene ontology	response to sucrose	Gene ontology: biological process	GO:0009744	1	5	>0.1	-
Gene ontology	C-X3-C chemokine binding	Gene ontology: molecular function	GO:0019960	1	5	>0.1	-
Gene ontology	N-acylethanolamine metabolic process	Gene ontology: biological process	GO:0070291	1	5	>0.1	-
Gene ontology	mRNA metabolic process	Gene ontology: biological process	GO:0016071	1	5	>0.1	-
Gene ontology	lipid transport across blood-brain barrier	Gene ontology: biological process	GO:1990379	1	5	>0.1	-
Gene ontology	synaptic vesicle uncoating	Gene ontology: biological process	GO:0016191	1	5	>0.1	-
Gene ontology	regulation of interferon-gamma production	Gene ontology: biological process	GO:0032649	1	5	>0.1	-
Gene ontology	negative regulation of low-density lipoprotein particle clearance	Gene ontology: biological process	GO:0010989	1	5	>0.1	-
Gene ontology	melanocortin receptor activity	Gene ontology: molecular function	GO:0004977	1	5	>0.1	Skin pigmentation
Gene ontology	lipopolysaccharide immune receptor activity	Gene ontology: molecular function	GO:0001875	1	5	>0.1	-
Gene ontology	lipoxin biosynthetic process	Gene ontology: biological process	GO:2001301	1	5	>0.1	-
Gene ontology	5'-deoxyribose-5-phosphate lyase activity	Gene ontology: molecular function	GO:0051575	1	5	>0.1	-
Gene ontology	calcium:sodium antiporter activity	Gene ontology: molecular function	GO:0005432	1	5	>0.1	-
Gene ontology	sphingolipid catabolic process	Gene ontology: biological process	GO:0030149	1	5	>0.1	-
Gene ontology	glycerophospholipid metabolic process	Gene ontology: biological process	GO:0006650	1	5	>0.1	-
Gene ontology	positive regulation of membrane potential	Gene ontology: biological process	GO:0045838	1	5	>0.1	-
Gene ontology	CCR2 chemokine receptor binding	Gene ontology: molecular function	GO:0031727	1	5	>0.1	-
Gene ontology	water homeostasis	Gene ontology: biological process	GO:0030104	1	5	>0.1	-
Gene ontology	androgen catabolic process	Gene ontology: biological process	GO:0006710	1	5	>0.1	-
Gene ontology	copper ion import	Gene ontology: biological process	GO:0015677	1	5	>0.1	-
Gene ontology	hemoglobin binding	Gene ontology: molecular function	GO:0030492	1	5	>0.1	-
Gene ontology	mRNA pseudouridine synthesis	Gene ontology: biological process	GO:1990481	1	5	>0.1	-
Gene ontology	positive regulation of histamine secretion by mast cell	Gene ontology: biological process	GO:1903595	1	5	>0.1	-
Gene ontology	exopolyphosphatase activity	Gene ontology: molecular function	GO:0004309	1	5	>0.1	-
Gene ontology	anterior head development	Gene ontology: biological process	GO:0097065	1	5	>0.1	-
Gene ontology	biotin binding	Gene ontology: molecular function	GO:0009374	1	5	>0.1	-
Gene ontology	cellular sphingolipid homeostasis	Gene ontology: biological process	GO:0090156	1	5	>0.1	-
Gene ontology	protein localization to adherens junction	Gene ontology: biological process	GO:0071896	1	5	>0.1	-
Gene ontology	glycine N-acyltransferase activity	Gene ontology: molecular function	GO:0047961	1	5	>0.1	-
Gene ontology	medium-chain fatty acid catabolic process	Gene ontology: biological process	GO:0051793	1	5	>0.1	-
Gene ontology	regulation of calcium ion transmembrane transport	Gene ontology: biological process	GO:1903169	1	5	>0.1	-
Gene ontology	prenyltransferase activity	Gene ontology: molecular function	GO:0004659	1	5	>0.1	-
Gene ontology	sarcoplasmic reticulum calcium ion transport	Gene ontology: biological process	GO:0070296	1	5	>0.1	-
Gene ontology	determination of heart left/right asymmetry	Gene ontology: biological process	GO:0061371	1	5	>0.1	-
Gene ontology	meiosis I	Gene ontology: biological process	GO:0007127	1	5	>0.1	-
Gene ontology	interleukin-2 production	Gene ontology: biological process	GO:0032623	1	5	>0.1	-
Gene ontology	cellular response to sodium arsenite	Gene ontology: biological process	GO:1903936	1	5	>0.1	-
Gene ontology	peptidyl-cysteine S-nitrosylation	Gene ontology: biological process	GO:0018119	1	5	>0.1	-
Gene ontology	acyl-CoA oxidase activity	Gene ontology: molecular function	GO:0003997	1	5	>0.1	-
Gene ontology	regulation of meiotic nuclear division	Gene ontology: biological process	GO:0040020	1	5	>0.1	-
Gene ontology	chondroblast differentiation	Gene ontology: biological process	GO:0060591	1	5	>0.1	Height
Gene ontology	establishment of spindle orientation	Gene ontology: biological process	GO:0051294	1	5	>0.1	-
Gene ontology	telomerase inhibitor activity	Gene ontology: molecular function	GO:0010521	1	5	>0.1	-
Gene ontology	AP-1 adaptor complex binding	Gene ontology: molecular function	GO:0035650	1	5	>0.1	-
Gene ontology	cellular response to fructose stimulus	Gene ontology: biological process	GO:0071332	1	5	>0.1	-
Gene ontology	ubiquitin-protein transferase activator activity	Gene ontology: molecular function	GO:0097027	1	5	>0.1	-
Gene ontology	reproductive system development	Gene ontology: biological process	GO:0061458	1	5	>0.1	-
Gene ontology	regulation of anion transport	Gene ontology: biological process	GO:0044070	1	5	>0.1	-
Gene ontology	double-stranded RNA adenosine deaminase activity	Gene ontology: molecular function	GO:0003726	1	5	>0.1	-
Gene ontology	anterograde neuronal dense core vesicle transport	Gene ontology: biological process	GO:1990048	1	5	>0.1	-
Gene ontology	citrate metabolic process	Gene ontology: biological process	GO:0006101	1	5	>0.1	-
Gene ontology	hyperosmotic salinity response	Gene ontology: biological process	GO:0042538	1	5	>0.1	-
Gene ontology	vascular associated smooth muscle contraction	Gene ontology: biological process	GO:0014829	1	5	>0.1	-
Gene ontology	regulation of high voltage-gated calcium channel activity	Gene ontology: biological process	GO:1901841	1	5	>0.1	-
Gene ontology	dephosphorylation of RNA polymerase II C-terminal domain	Gene ontology: biological process	GO:0070940	1	5	>0.1	-
Gene ontology	oocyte differentiation	Gene ontology: biological process	GO:0009994	1	5	>0.1	-
Gene ontology	phospholipase A2 inhibitor activity	Gene ontology: molecular function	GO:0019834	1	5	>0.1	-
Gene ontology	olfactory bulb interneuron differentiation	Gene ontology: biological process	GO:0021889	1	5	>0.1	-
Gene ontology	establishment of mitotic spindle localization	Gene ontology: biological process	GO:0040001	1	5	>0.1	-
Gene ontology	tryptophan catabolic process to kynurenine	Gene ontology: biological process	GO:0019441	1	5	>0.1	-
Gene ontology	regulation of glycogen metabolic process	Gene ontology: biological process	GO:0070873	1	5	>0.1	-
Gene ontology	pyruvate transmembrane transporter activity	Gene ontology: molecular function	GO:0050833	1	5	>0.1	-
Gene ontology	positive regulation of extracellular matrix assembly	Gene ontology: biological process	GO:1901203	1	5	>0.1	-
Gene ontology	protein localization to microtubule plus-end	Gene ontology: biological process	GO:1904825	1	5	>0.1	-
Gene ontology	regulation of transforming growth factor beta activation	Gene ontology: biological process	GO:1901388	1	5	>0.1	Height
Gene ontology	steroid catabolic process	Gene ontology: biological process	GO:0006706	1	5	>0.1	-
Gene ontology	N-methyltransferase activity	Gene ontology: molecular function	GO:0008170	1	5	>0.1	-
Gene ontology	scaRNA localization to Cajal body	Gene ontology: biological process	GO:0090666	1	5	>0.1	-
Gene ontology	thrombopoietin-mediated signaling pathway	Gene ontology: biological process	GO:0038163	1	5	>0.1	-
Gene ontology	icosanoid biosynthetic process	Gene ontology: biological process	GO:0046456	1	5	>0.1	-
Gene ontology	positive regulation of phosphatase activity	Gene ontology: biological process	GO:0010922	1	5	>0.1	-
Gene ontology	antigen processing and presentation of endogenous peptide antigen via MHC class Ib	Gene ontology: biological process	GO:0002476	1	5	>0.1	-
Gene ontology	negative regulation of fatty acid beta-oxidation	Gene ontology: biological process	GO:0031999	1	5	>0.1	-
Gene ontology	single-stranded telomeric DNA binding	Gene ontology: molecular function	GO:0043047	1	5	>0.1	-
Gene ontology	AU-rich element binding	Gene ontology: molecular function	GO:0017091	1	5	>0.1	-
Gene ontology	positive regulation of endoplasmic reticulum unfolded protein response	Gene ontology: biological process	GO:1900103	1	5	>0.1	-
Gene ontology	regulation of extracellular matrix disassembly	Gene ontology: biological process	GO:0010715	1	5	>0.1	-
Gene ontology	establishment of Sertoli cell barrier	Gene ontology: biological process	GO:0097368	1	5	>0.1	-
Gene ontology	positive regulation of meiotic nuclear division	Gene ontology: biological process	GO:0045836	1	5	>0.1	-
Gene ontology	regulation of endocytic recycling	Gene ontology: biological process	GO:2001135	1	5	>0.1	-
Gene ontology	regulation of grooming behavior	Gene ontology: biological process	GO:2000821	1	5	>0.1	-
Gene ontology	determination of dorsal identity	Gene ontology: biological process	GO:0048263	1	5	>0.1	-
Gene ontology	cellular response to xenobiotic stimulus	Gene ontology: biological process	GO:0071466	1	5	>0.1	-
Gene ontology	B cell lineage commitment	Gene ontology: biological process	GO:0002326	1	5	>0.1	-
Gene ontology	benzodiazepine receptor binding	Gene ontology: molecular function	GO:0030156	1	5	>0.1	-
Gene ontology	histone H3-K9 trimethylation	Gene ontology: biological process	GO:0036124	1	5	>0.1	-
Gene ontology	regulation of cilium beat frequency	Gene ontology: biological process	GO:0003356	1	5	>0.1	-
Gene ontology	zinc ion homeostasis	Gene ontology: biological process	GO:0055069	1	5	>0.1	-
Gene ontology	fructose catabolic process to hydroxyacetone phosphate and glyceraldehyde-3-phosphate	Gene ontology: biological process	GO:0061624	1	5	>0.1	-
Gene ontology	tumor necrosis factor binding	Gene ontology: molecular function	GO:0043120	1	5	>0.1	-
Gene ontology	neuroligin family protein binding	Gene ontology: molecular function	GO:0097109	1	5	>0.1	-
Gene ontology	inositol 1,3,4,5 tetrakisphosphate binding	Gene ontology: molecular function	GO:0043533	1	5	>0.1	-
Gene ontology	L-serine metabolic process	Gene ontology: biological process	GO:0006563	1	5	>0.1	-
Gene ontology	histone methyltransferase activity (H4-K20 specific)	Gene ontology: molecular function	GO:0042799	1	5	>0.1	-
Gene ontology	xenobiotic transport across blood-brain barrier	Gene ontology: biological process	GO:1990962	1	5	>0.1	-
Gene ontology	positive regulation of CD4-positive, alpha-beta T cell proliferation	Gene ontology: biological process	GO:2000563	1	5	>0.1	-
Gene ontology	N-acetylgalactosamine 4-O-sulfotransferase activity	Gene ontology: molecular function	GO:0001537	1	5	>0.1	-
Gene ontology	negative regulation of muscle cell apoptotic process	Gene ontology: biological process	GO:0010656	1	5	>0.1	-
Gene ontology	flavonoid metabolic process	Gene ontology: biological process	GO:0009812	1	5	>0.1	-
Gene ontology	ossification involved in bone remodeling	Gene ontology: biological process	GO:0043932	1	5	>0.1	Height
Gene ontology	glucuronate catabolic process to xylulose 5-phosphate	Gene ontology: biological process	GO:0019640	1	5	>0.1	-
Gene ontology	DNA replication, synthesis of RNA primer	Gene ontology: biological process	GO:0006269	1	5	>0.1	-
Gene ontology	branchiomotor neuron axon guidance	Gene ontology: biological process	GO:0021785	1	5	>0.1	-
Gene ontology	phosphatidic acid metabolic process	Gene ontology: biological process	GO:0046473	1	5	>0.1	-
Gene ontology	IgE binding	Gene ontology: molecular function	GO:0019863	1	5	>0.1	-
Gene ontology	vacuolar proton-transporting V-type ATPase complex assembly	Gene ontology: biological process	GO:0070072	1	5	>0.1	-
Gene ontology	histone H3-K23 acetylation	Gene ontology: biological process	GO:0043972	1	5	>0.1	-
Gene ontology	negative regulation of histone H3-K9 trimethylation	Gene ontology: biological process	GO:1900113	1	5	>0.1	-
Gene ontology	vascular endothelial growth factor binding	Gene ontology: molecular function	GO:0038085	1	5	>0.1	-
Gene ontology	positive regulation of mitophagy in response to mitochondrial depolarization	Gene ontology: biological process	GO:0098779	1	5	>0.1	-
Gene ontology	programmed necrotic cell death	Gene ontology: biological process	GO:0097300	1	5	>0.1	-
Gene ontology	positive regulation of thymocyte apoptotic process	Gene ontology: biological process	GO:0070245	1	5	>0.1	-
Gene ontology	negative regulation of telomere capping	Gene ontology: biological process	GO:1904354	1	5	>0.1	-
Gene ontology	mitotic DNA replication initiation	Gene ontology: biological process	GO:1902975	1	5	>0.1	-
Gene ontology	thymocyte apoptotic process	Gene ontology: biological process	GO:0070242	1	5	>0.1	-
Gene ontology	trigeminal nerve structural organization	Gene ontology: biological process	GO:0021637	1	5	>0.1	-
Gene ontology	stress granule disassembly	Gene ontology: biological process	GO:0035617	1	5	>0.1	-
Gene ontology	fatty acid omega-oxidation	Gene ontology: biological process	GO:0010430	1	5	>0.1	-
Gene ontology	positive regulation of fever generation	Gene ontology: biological process	GO:0031622	1	5	>0.1	-
Gene ontology	norepinephrine binding	Gene ontology: molecular function	GO:0051380	1	5	>0.1	-
Gene ontology	radial glial cell differentiation	Gene ontology: biological process	GO:0060019	1	5	>0.1	-
Gene ontology	protein retention in Golgi apparatus	Gene ontology: biological process	GO:0045053	1	5	>0.1	-
Gene ontology	regulation of platelet activation	Gene ontology: biological process	GO:0010543	1	5	>0.1	-
Gene ontology	CD8-positive, alpha-beta T cell differentiation	Gene ontology: biological process	GO:0043374	1	5	>0.1	-
Gene ontology	histone acetyltransferase activity (H3-K23 specific)	Gene ontology: molecular function	GO:0043994	1	5	>0.1	-
Gene ontology	negative regulation of glutamate secretion	Gene ontology: biological process	GO:0014050	1	5	>0.1	-
Gene ontology	negative regulation of cysteine-type endopeptidase activity	Gene ontology: biological process	GO:2000117	1	5	>0.1	-
Gene ontology	metanephric S-shaped body morphogenesis	Gene ontology: biological process	GO:0072284	1	5	>0.1	-
Gene ontology	amygdala development	Gene ontology: biological process	GO:0021764	1	5	>0.1	-
Gene ontology	regulation of germinal center formation	Gene ontology: biological process	GO:0002634	1	5	>0.1	-
Gene ontology	DNA methylation involved in embryo development	Gene ontology: biological process	GO:0043045	1	5	>0.1	-
Gene ontology	positive regulation of lipophagy	Gene ontology: biological process	GO:1904504	1	5	>0.1	-
Gene ontology	mesonephric duct development	Gene ontology: biological process	GO:0072177	1	5	>0.1	-
Gene ontology	positive regulation of glomerular mesangial cell proliferation	Gene ontology: biological process	GO:0072126	1	5	>0.1	-
Gene ontology	apoptotic process involved in morphogenesis	Gene ontology: biological process	GO:0060561	1	5	>0.1	-
Gene ontology	serine-type carboxypeptidase activity	Gene ontology: molecular function	GO:0004185	1	5	>0.1	-
Gene ontology	positive regulation of caveolin-mediated endocytosis	Gene ontology: biological process	GO:2001288	1	5	>0.1	-
Gene ontology	negative regulation of gene silencing by miRNA	Gene ontology: biological process	GO:0060965	1	5	>0.1	-
Gene ontology	dichotomous subdivision of terminal units involved in salivary gland branching	Gene ontology: biological process	GO:0060666	1	5	>0.1	-
Gene ontology	positive regulation of apoptotic DNA fragmentation	Gene ontology: biological process	GO:1902512	1	5	>0.1	-
Gene ontology	prostaglandin E receptor activity	Gene ontology: molecular function	GO:0004957	1	5	>0.1	-
Gene ontology	negative regulation of apoptotic process in bone marrow cell	Gene ontology: biological process	GO:0071866	1	5	>0.1	-
Gene ontology	hemoglobin alpha binding	Gene ontology: molecular function	GO:0031721	1	5	>0.1	-
Gene ontology	negative regulation of cholesterol efflux	Gene ontology: biological process	GO:0090370	1	5	>0.1	-
Gene ontology	optic nerve morphogenesis	Gene ontology: biological process	GO:0021631	1	5	>0.1	-
Gene ontology	positive regulation of humoral immune response mediated by circulating immunoglobulin	Gene ontology: biological process	GO:0002925	1	5	>0.1	-
Gene ontology	chorionic trophoblast cell differentiation	Gene ontology: biological process	GO:0060718	1	5	>0.1	-
Gene ontology	CCR1 chemokine receptor binding	Gene ontology: molecular function	GO:0031726	1	5	>0.1	-
Gene ontology	chromosome organization involved in meiotic cell cycle	Gene ontology: biological process	GO:0070192	1	5	>0.1	-
Gene ontology	polyphosphate catabolic process	Gene ontology: biological process	GO:0006798	1	5	>0.1	-
Gene ontology	T cell lineage commitment	Gene ontology: biological process	GO:0002360	1	5	>0.1	-
Gene ontology	regulation of cell cycle G2/M phase transition	Gene ontology: biological process	GO:1902749	1	5	>0.1	-
Gene ontology	cartilage development involved in endochondral bone morphogenesis	Gene ontology: biological process	GO:0060351	1	5	>0.1	Height
Gene ontology	complement component C3b binding	Gene ontology: molecular function	GO:0001851	1	5	>0.1	-
Gene ontology	pyrimidine dimer repair	Gene ontology: biological process	GO:0006290	1	5	>0.1	-
Gene ontology	ciliary neurotrophic factor-mediated signaling pathway	Gene ontology: biological process	GO:0070120	1	5	>0.1	-
Gene ontology	NEDD8 transferase activity	Gene ontology: molecular function	GO:0019788	1	5	>0.1	-
Gene ontology	aldehyde dehydrogenase [NAD(P)+] activity	Gene ontology: molecular function	GO:0004030	1	5	>0.1	-
Gene ontology	myoblast fusion involved in skeletal muscle regeneration	Gene ontology: biological process	GO:0014905	1	5	>0.1	-
Gene ontology	interaction with symbiont	Gene ontology: biological process	GO:0051702	1	5	>0.1	-
Gene ontology	mature conventional dendritic cell differentiation	Gene ontology: biological process	GO:0097029	1	5	>0.1	-
Gene ontology	positive regulation of spindle assembly	Gene ontology: biological process	GO:1905832	1	5	>0.1	-
Gene ontology	retrograde neuronal dense core vesicle transport	Gene ontology: biological process	GO:1990049	1	5	>0.1	-
Gene ontology	blastocyst growth	Gene ontology: biological process	GO:0001832	1	5	>0.1	-
Gene ontology	positive regulation of cellular metabolic process	Gene ontology: biological process	GO:0031325	1	5	>0.1	-
Gene ontology	trigeminal ganglion development	Gene ontology: biological process	GO:0061551	1	5	>0.1	-
Gene ontology	embryonic cleavage	Gene ontology: biological process	GO:0040016	1	5	>0.1	-
Gene ontology	apoptotic process involved in blood vessel morphogenesis	Gene ontology: biological process	GO:1902262	1	5	>0.1	-
Gene ontology	cell-cell signaling	Gene ontology: biological process	GO:0007267	11	223	>0.1	-
Pathway	Generic Transcription Pathway	Reactome	R-HSA-212436	49	1193	>0.1	-
Pathway	Parathyroid hormone synthesis, secretion and action	KEGG PATHWAY	hsa04928	6	106	>0.1	-
Gene ontology	neuropeptide signaling pathway	Gene ontology: biological process	GO:0007218	6	106	>0.1	-
Gene ontology	metalloendopeptidase activity	Gene ontology: molecular function	GO:0004222	6	106	>0.1	-
Gene ontology	ATPase activity	Gene ontology: molecular function	GO:0016887	11	224	>0.1	-
Gene ontology	positive regulation of cell population proliferation	Gene ontology: biological process	GO:0008284	22	497	>0.1	-
Pathway	Cilium Assembly	Reactome	R-HSA-5617833	10	200	>0.1	-
Pathway	Bladder cancer	KEGG PATHWAY	hsa05219	3	41	>0.1	-
Disease	Subcutaneous adipose tissue	NHGRI GWAS Catalog		3	41	>0.1	-
Gene ontology	photoreceptor cell maintenance	Gene ontology: biological process	GO:0045494	3	41	>0.1	-
Gene ontology	response to heat	Gene ontology: biological process	GO:0009408	3	41	>0.1	-
Gene ontology	SH2 domain binding	Gene ontology: molecular function	GO:0042169	3	41	>0.1	-
Gene ontology	negative regulation of viral genome replication	Gene ontology: biological process	GO:0045071	3	41	>0.1	-
Pathway	Cytosolic DNA-sensing pathway	KEGG PATHWAY	hsa04623	4	62	>0.1	-
Pathway	5HT2 type receptor mediated signaling pathway	PANTHER	P04374	4	62	>0.1	-
Gene ontology	NIK/NF-kappaB signaling	Gene ontology: biological process	GO:0038061	4	62	>0.1	-
Gene ontology	peptidase activity	Gene ontology: molecular function	GO:0008233	5	84	>0.1	-
Gene ontology	female pregnancy	Gene ontology: biological process	GO:0007565	5	84	>0.1	-
Pathway	Terpenoid backbone biosynthesis	KEGG PATHWAY	hsa00900	2	22	>0.1	-
Pathway	RA biosynthesis pathway	Reactome	R-HSA-5365859	2	22	>0.1	-
Pathway	CD28 dependent PI3K/Akt signaling	Reactome	R-HSA-389357	2	22	>0.1	-
Disease	Bladder cancer	NHGRI GWAS Catalog		2	22	>0.1	-
Disease	Type 1 diabetes mellitus	KEGG DISEASE	H00408	2	22	>0.1	-
Disease	Cancers of male genital organs	KEGG DISEASE		2	22	>0.1	-
Gene ontology	proteasomal ubiquitin-independent protein catabolic process	Gene ontology: biological process	GO:0010499	2	22	>0.1	-
Gene ontology	nucleotide-binding oligomerization domain containing signaling pathway	Gene ontology: biological process	GO:0070423	2	22	>0.1	-
Gene ontology	positive regulation of interferon-alpha production	Gene ontology: biological process	GO:0032727	2	22	>0.1	-
Gene ontology	carbohydrate phosphorylation	Gene ontology: biological process	GO:0046835	2	22	>0.1	-
Gene ontology	T cell proliferation	Gene ontology: biological process	GO:0042098	2	22	>0.1	-
Gene ontology	positive regulation of dendrite extension	Gene ontology: biological process	GO:1903861	2	22	>0.1	-
Gene ontology	response to light stimulus	Gene ontology: biological process	GO:0009416	2	22	>0.1	-
Gene ontology	oligosaccharide metabolic process	Gene ontology: biological process	GO:0009311	2	22	>0.1	-
Gene ontology	positive regulation of natural killer cell mediated cytotoxicity	Gene ontology: biological process	GO:0045954	2	22	>0.1	-
Pathway	Diseases of signal transduction	Reactome	R-HSA-5663202	17	374	>0.1	-
Pathway	ErbB signaling pathway	KEGG PATHWAY	hsa04012	5	85	>0.1	-
Gene ontology	hydrolase activity	Gene ontology: molecular function	GO:0016787	5	85	>0.1	-
Pathway	Alzheimer disease-amyloid secretase pathway	PANTHER	P00003	4	63	>0.1	-
Pathway	Purine metabolism	KEGG PATHWAY	hsa00230	7	131	>0.1	-
Pathway	NCAM1 interactions	Reactome	R-HSA-419037	3	42	>0.1	-
Gene ontology	positive regulation of epithelial to mesenchymal transition	Gene ontology: biological process	GO:0010718	3	42	>0.1	-
Gene ontology	receptor internalization	Gene ontology: biological process	GO:0031623	3	42	>0.1	-
Gene ontology	4 iron, 4 sulfur cluster binding	Gene ontology: molecular function	GO:0051539	3	42	>0.1	-
Gene ontology	regulation of cytosolic calcium ion concentration	Gene ontology: biological process	GO:0051480	3	42	>0.1	-
Gene ontology	Hsp90 protein binding	Gene ontology: molecular function	GO:0051879	3	42	>0.1	-
Gene ontology	response to UV	Gene ontology: biological process	GO:0009411	3	42	>0.1	Skin pigmentation
Gene ontology	mitotic spindle assembly	Gene ontology: biological process	GO:0090307	3	42	>0.1	-
Pathway	Heterotrimeric G-protein signaling pathway-Gi alpha and Gs alpha mediated pathway	PANTHER	P00026	8	155	>0.1	-
Gene ontology	protein phosphorylation	Gene ontology: biological process	GO:0006468	20	451	>0.1	-
Pathway	NOD-like receptor signaling pathway	KEGG PATHWAY	hsa04621	9	179	>0.1	-
Gene ontology	protein stabilization	Gene ontology: biological process	GO:0050821	9	179	>0.1	-
Pathway	Insulin secretion	KEGG PATHWAY	hsa04911	5	86	>0.1	-
Pathway	Sphingolipid metabolism	Reactome	R-HSA-428157	5	86	>0.1	-
Pathway	Regulation of mRNA stability by proteins that bind AU-rich elements	Reactome	R-HSA-450531	5	86	>0.1	-
Gene ontology	PDZ domain binding	Gene ontology: molecular function	GO:0030165	5	86	>0.1	-
Pathway	FoxO signaling pathway	KEGG PATHWAY	hsa04068	7	132	>0.1	-
Pathway	Gap-filling DNA repair synthesis and ligation in TC-NER	Reactome	R-HSA-6782210	4	64	>0.1	-
Pathway	TP53 Regulates Transcription of DNA Repair Genes	Reactome	R-HSA-6796648	4	64	>0.1	-
Pathway	Hedgehog ligand biogenesis	Reactome	R-HSA-5358346	4	64	>0.1	-
Gene ontology	G protein-coupled receptor signaling pathway, coupled to cyclic nucleotide second messenger	Gene ontology: biological process	GO:0007187	4	64	>0.1	-
Gene ontology	apoptotic signaling pathway	Gene ontology: biological process	GO:0097190	4	64	>0.1	-
Gene ontology	protein targeting to peroxisome	Gene ontology: biological process	GO:0006625	4	64	>0.1	-
Gene ontology	heart looping	Gene ontology: biological process	GO:0001947	4	64	>0.1	-
Pathway	Beta1 adrenergic receptor signaling pathway	PANTHER	P04377	3	43	>0.1	-
Disease	Visceral fat	NHGRI GWAS Catalog		3	43	>0.1	-
Gene ontology	intrinsic apoptotic signaling pathway in response to DNA damage	Gene ontology: biological process	GO:0008630	3	43	>0.1	-
Gene ontology	DNA replication	Gene ontology: biological process	GO:0006260	7	133	>0.1	-
Pathway	GPCR ligand binding	Reactome	R-HSA-500792	20	454	>0.1	-
Pathway	Mannose type O-glycan biosynthesis	KEGG PATHWAY	hsa00515	2	23	>0.1	-
Pathway	Downregulation of SMAD2/3:SMAD4 transcriptional activity	Reactome	R-HSA-2173795	2	23	>0.1	-
Pathway	Termination of O-glycan biosynthesis	Reactome	R-HSA-977068	2	23	>0.1	-
Pathway	Glutamate Neurotransmitter Release Cycle	Reactome	R-HSA-210500	2	23	>0.1	-
Disease	Contrast sensitivity	NHGRI GWAS Catalog		2	23	>0.1	-
Disease	Glycated hemoglobin levels	NHGRI GWAS Catalog		2	23	>0.1	-
Disease	Peroxisomal diseases	KEGG DISEASE		2	23	>0.1	-
Gene ontology	antigen processing and presentation	Gene ontology: biological process	GO:0019882	2	23	>0.1	-
Gene ontology	developmental growth	Gene ontology: biological process	GO:0048589	2	23	>0.1	-
Gene ontology	response to interferon-gamma	Gene ontology: biological process	GO:0034341	2	23	>0.1	-
Gene ontology	insulin receptor binding	Gene ontology: molecular function	GO:0005158	2	23	>0.1	-
Gene ontology	cytochrome-c oxidase activity	Gene ontology: molecular function	GO:0004129	2	23	>0.1	-
Gene ontology	DNA replication origin binding	Gene ontology: molecular function	GO:0003688	2	23	>0.1	-
Gene ontology	eating behavior	Gene ontology: biological process	GO:0042755	2	23	>0.1	-
Gene ontology	R-SMAD binding	Gene ontology: molecular function	GO:0070412	2	23	>0.1	-
Gene ontology	fibroblast growth factor binding	Gene ontology: molecular function	GO:0017134	2	23	>0.1	-
Gene ontology	RNA polymerase II core promoter sequence-specific DNA binding	Gene ontology: molecular function	GO:0000979	2	23	>0.1	-
Gene ontology	regulation of protein binding	Gene ontology: biological process	GO:0043393	2	23	>0.1	-
Gene ontology	release of cytochrome c from mitochondria	Gene ontology: biological process	GO:0001836	2	23	>0.1	-
Gene ontology	semaphorin receptor binding	Gene ontology: molecular function	GO:0030215	2	23	>0.1	-
Gene ontology	negative regulation of proteolysis	Gene ontology: biological process	GO:0045861	2	23	>0.1	-
Gene ontology	exogenous drug catabolic process	Gene ontology: biological process	GO:0042738	2	23	>0.1	-
Gene ontology	steroid hormone mediated signaling pathway	Gene ontology: biological process	GO:0043401	2	23	>0.1	-
Gene ontology	neuromuscular synaptic transmission	Gene ontology: biological process	GO:0007274	2	23	>0.1	-
Gene ontology	cytoskeleton-dependent cytokinesis	Gene ontology: biological process	GO:0061640	2	23	>0.1	-
Gene ontology	positive regulation of intracellular protein transport	Gene ontology: biological process	GO:0090316	2	23	>0.1	-
Gene ontology	T cell activation involved in immune response	Gene ontology: biological process	GO:0002286	2	23	>0.1	-
Gene ontology	positive regulation of osteoclast differentiation	Gene ontology: biological process	GO:0045672	2	23	>0.1	Height
Gene ontology	cAMP binding	Gene ontology: molecular function	GO:0030552	2	23	>0.1	-
Pathway	Mitochondrial translation initiation	Reactome	R-HSA-5368286	5	87	>0.1	-
Gene ontology	activation of cysteine-type endopeptidase activity involved in apoptotic process	Gene ontology: biological process	GO:0006919	5	87	>0.1	-
Pathway	HIF-1 signaling pathway	KEGG PATHWAY	hsa04066	6	110	>0.1	-
Pathway	@@Axon guidance	KEGG PATHWAY	hsa04360	9	181	>0.1	-
Pathway	Cortisol synthesis and secretion	KEGG PATHWAY	hsa04927	4	65	>0.1	-
Pathway	Mitophagy - animal	KEGG PATHWAY	hsa04137	4	65	>0.1	-
Pathway	Dual incision in TC-NER	Reactome	R-HSA-6782135	4	65	>0.1	-
Pathway	MAP kinase activation	Reactome	R-HSA-450294	4	65	>0.1	-
Pathway	RAB geranylgeranylation	Reactome	R-HSA-8873719	4	65	>0.1	-
Pathway	G alpha (i) signalling events	Reactome	R-HSA-418594	18	405	>0.1	-
Pathway	thyroid hormone metabolism II (via conjugation and/or degradation)	BioCyc	PWY-6261	1	6	>0.1	-
Pathway	D-galactose degradation V (Leloir pathway)	BioCyc	PWY66-422	1	6	>0.1	-
Pathway	GDP-mannose biosynthesis	BioCyc	PWY-5659	1	6	>0.1	-
Pathway	Vitamin B6 metabolism	KEGG PATHWAY	hsa00750	1	6	>0.1	-
Pathway	Mannose metabolism	PANTHER	P02752	1	6	>0.1	-
Pathway	Synthesis of Lipoxins (LX)	Reactome	R-HSA-2142700	1	6	>0.1	-
Pathway	Biosynthesis of maresin-like SPMs	Reactome	R-HSA-9027307	1	6	>0.1	-
Pathway	p75NTR negatively regulates cell cycle via SC1	Reactome	R-HSA-193670	1	6	>0.1	-
Pathway	RUNX1 regulates estrogen receptor mediated transcription	Reactome	R-HSA-8931987	1	6	>0.1	-
Pathway	Telomere Extension By Telomerase	Reactome	R-HSA-171319	1	6	>0.1	-
Pathway	Negative feedback regulation of MAPK pathway	Reactome	R-HSA-5674499	1	6	>0.1	-
Pathway	TLR3-mediated TICAM1-dependent programmed cell death	Reactome	R-HSA-9013957	1	6	>0.1	-
Pathway	Synthesis of 15-eicosatetraenoic acid derivatives	Reactome	R-HSA-2142770	1	6	>0.1	-
Pathway	STAT5 Activation	Reactome	R-HSA-9645135	1	6	>0.1	-
Pathway	Uptake and function of diphtheria toxin	Reactome	R-HSA-5336415	1	6	>0.1	-
Pathway	Synthesis of PIPs at the ER membrane	Reactome	R-HSA-1483248	1	6	>0.1	-
Pathway	Sensing of DNA Double Strand Breaks	Reactome	R-HSA-5693548	1	6	>0.1	-
Disease	@@Chronic myeloid leukemia	KEGG DISEASE	H00004	1	6	>0.1	-
Disease	Asthma (sex interaction)	NHGRI GWAS Catalog		1	6	>0.1	-
Disease	Sleep duration	NHGRI GWAS Catalog		1	6	>0.1	-
Disease	Chronic obstructive pulmonary disease (severe)	NHGRI GWAS Catalog		1	6	>0.1	-
Disease	Restless legs syndrome	NHGRI GWAS Catalog		1	6	>0.1	-
Disease	Knee osteoarthritis	NHGRI GWAS Catalog		1	6	>0.1	-
Disease	Endometrial cancer	NHGRI GWAS Catalog		1	6	>0.1	-
Disease	@@Endometrial cancer	KEGG DISEASE	H00026	1	6	>0.1	-
Disease	Malaria	NHGRI GWAS Catalog		1	6	>0.1	-
Disease	Forced vital capacity	NHGRI GWAS Catalog		1	6	>0.1	-
Disease	Hereditary stomatocytosis	KEGG DISEASE	H00232	1	6	>0.1	-
Disease	Waardenburg syndrome	KEGG DISEASE	H00759	1	6	>0.1	-
Disease	Polycystic kidney disease	KEGG DISEASE	H00542	1	6	>0.1	-
Disease	Coronary artery disease	KEGG DISEASE	H01742	1	6	>0.1	-
Disease	Cholangiocarcinoma	KEGG DISEASE	H00046	1	6	>0.1	-
Disease	Complement regulatory protein defects	KEGG DISEASE	H00106	1	6	>0.1	-
Disease	Oral-facial-digital syndrome	KEGG DISEASE	H00454	1	6	>0.1	-
Disease	Perrault syndrome	KEGG DISEASE	H02095	1	6	>0.1	-
Disease	Potter syndrome	KEGG DISEASE	H01728	1	6	>0.1	-
Disease	Thalassemia	KEGG DISEASE	H00228	1	6	>0.1	-
Disease	Glucocorticoid-induced osteonecrosis	KEGG DISEASE	H01709	1	6	>0.1	-
Gene ontology	determination of liver left/right asymmetry	Gene ontology: biological process	GO:0071910	1	6	>0.1	-
Gene ontology	regulation of telomerase activity	Gene ontology: biological process	GO:0051972	1	6	>0.1	-
Gene ontology	neuronal signal transduction	Gene ontology: biological process	GO:0023041	1	6	>0.1	-
Gene ontology	chiasma assembly	Gene ontology: biological process	GO:0051026	1	6	>0.1	-
Gene ontology	negative regulation of mitophagy	Gene ontology: biological process	GO:1901525	1	6	>0.1	-
Gene ontology	urate transport	Gene ontology: biological process	GO:0015747	1	6	>0.1	-
Gene ontology	lysine N-acetyltransferase activity, acting on acetyl phosphate as donor	Gene ontology: molecular function	GO:0004468	1	6	>0.1	-
Gene ontology	negative regulation of sodium ion transport	Gene ontology: biological process	GO:0010766	1	6	>0.1	-
Gene ontology	retina vasculature morphogenesis in camera-type eye	Gene ontology: biological process	GO:0061299	1	6	>0.1	-
Gene ontology	lymphocyte proliferation	Gene ontology: biological process	GO:0046651	1	6	>0.1	-
Gene ontology	glycolipid binding	Gene ontology: molecular function	GO:0051861	1	6	>0.1	-
Gene ontology	regulation of voltage-gated sodium channel activity	Gene ontology: biological process	GO:1905150	1	6	>0.1	-
Gene ontology	regulation of membrane permeability	Gene ontology: biological process	GO:0090559	1	6	>0.1	-
Gene ontology	polysaccharide digestion	Gene ontology: biological process	GO:0044245	1	6	>0.1	-
Gene ontology	mRNA transcription	Gene ontology: biological process	GO:0009299	1	6	>0.1	-
Gene ontology	auditory behavior	Gene ontology: biological process	GO:0031223	1	6	>0.1	-
Gene ontology	positive regulation of natural killer cell chemotaxis	Gene ontology: biological process	GO:2000503	1	6	>0.1	-
Gene ontology	SCF complex assembly	Gene ontology: biological process	GO:0010265	1	6	>0.1	-
Gene ontology	positive regulation of transcription from RNA polymerase II promoter in response to hypoxia	Gene ontology: biological process	GO:0061419	1	6	>0.1	-
Gene ontology	regulation of ER to Golgi vesicle-mediated transport	Gene ontology: biological process	GO:0060628	1	6	>0.1	-
Gene ontology	membrane raft assembly	Gene ontology: biological process	GO:0001765	1	6	>0.1	-
Gene ontology	positive regulation of I-kappaB phosphorylation	Gene ontology: biological process	GO:1903721	1	6	>0.1	-
Gene ontology	protein localization to photoreceptor outer segment	Gene ontology: biological process	GO:1903546	1	6	>0.1	-
Gene ontology	drug catabolic process	Gene ontology: biological process	GO:0042737	1	6	>0.1	-
Gene ontology	laminin-1 binding	Gene ontology: molecular function	GO:0043237	1	6	>0.1	-
Gene ontology	lipid oxidation	Gene ontology: biological process	GO:0034440	1	6	>0.1	-
Gene ontology	mitochondrial DNA repair	Gene ontology: biological process	GO:0043504	1	6	>0.1	-
Gene ontology	regulation of branching involved in prostate gland morphogenesis	Gene ontology: biological process	GO:0060687	1	6	>0.1	-
Gene ontology	negative regulation of protein export from nucleus	Gene ontology: biological process	GO:0046826	1	6	>0.1	-
Gene ontology	acetyl-CoA metabolic process	Gene ontology: biological process	GO:0006084	1	6	>0.1	-
Gene ontology	RNA-DNA hybrid ribonuclease activity	Gene ontology: molecular function	GO:0004523	1	6	>0.1	-
Gene ontology	positive regulation of vesicle fusion	Gene ontology: biological process	GO:0031340	1	6	>0.1	-
Gene ontology	positive regulation of granulocyte differentiation	Gene ontology: biological process	GO:0030854	1	6	>0.1	-
Gene ontology	negative regulation of Arp2/3 complex-mediated actin nucleation	Gene ontology: biological process	GO:0034316	1	6	>0.1	-
Gene ontology	long-chain fatty acyl-CoA binding	Gene ontology: molecular function	GO:0036042	1	6	>0.1	-
Gene ontology	cellular response to catecholamine stimulus	Gene ontology: biological process	GO:0071870	1	6	>0.1	-
Gene ontology	NF-kappaB-inducing kinase activity	Gene ontology: molecular function	GO:0004704	1	6	>0.1	-
Gene ontology	centromeric DNA binding	Gene ontology: molecular function	GO:0019237	1	6	>0.1	-
Gene ontology	immune response-regulating cell surface receptor signaling pathway	Gene ontology: biological process	GO:0002768	1	6	>0.1	-
Gene ontology	common-partner SMAD protein phosphorylation	Gene ontology: biological process	GO:0007182	1	6	>0.1	-
Gene ontology	regulation of DNA-templated transcription in response to stress	Gene ontology: biological process	GO:0043620	1	6	>0.1	-
Gene ontology	positive regulation of alkaline phosphatase activity	Gene ontology: biological process	GO:0010694	1	6	>0.1	-
Gene ontology	luteinization	Gene ontology: biological process	GO:0001553	1	6	>0.1	-
Gene ontology	negative regulation of interleukin-13 production	Gene ontology: biological process	GO:0032696	1	6	>0.1	-
Gene ontology	negative regulation of protein targeting to membrane	Gene ontology: biological process	GO:0090315	1	6	>0.1	-
Gene ontology	positive regulation of dopamine secretion	Gene ontology: biological process	GO:0033603	1	6	>0.1	-
Gene ontology	endocardial cushion formation	Gene ontology: biological process	GO:0003272	1	6	>0.1	-
Gene ontology	fructose binding	Gene ontology: molecular function	GO:0070061	1	6	>0.1	-
Gene ontology	negative regulation of dendritic spine development	Gene ontology: biological process	GO:0061000	1	6	>0.1	-
Gene ontology	positive regulation of type 2 immune response	Gene ontology: biological process	GO:0002830	1	6	>0.1	-
Gene ontology	positive regulation of xenophagy	Gene ontology: biological process	GO:1904417	1	6	>0.1	-
Gene ontology	peptidyl-lysine acetylation	Gene ontology: biological process	GO:0018394	1	6	>0.1	-
Gene ontology	nose development	Gene ontology: biological process	GO:0043584	1	6	>0.1	Facial morphology
Gene ontology	ATPase-coupled xenobiotic transmembrane transporter activity	Gene ontology: molecular function	GO:0008559	1	6	>0.1	-
Gene ontology	response to isolation stress	Gene ontology: biological process	GO:0035900	1	6	>0.1	-
Gene ontology	positive regulation of ERAD pathway	Gene ontology: biological process	GO:1904294	1	6	>0.1	-
Gene ontology	regulation of nitric oxide biosynthetic process	Gene ontology: biological process	GO:0045428	1	6	>0.1	-
Gene ontology	regulation of tissue remodeling	Gene ontology: biological process	GO:0034103	1	6	>0.1	-
Gene ontology	positive regulation of T-helper 1 cell differentiation	Gene ontology: biological process	GO:0045627	1	6	>0.1	-
Gene ontology	positive regulation of myeloid dendritic cell cytokine production	Gene ontology: biological process	GO:0002735	1	6	>0.1	-
Gene ontology	negative regulation of natural killer cell activation	Gene ontology: biological process	GO:0032815	1	6	>0.1	-
Gene ontology	Toll-like receptor binding	Gene ontology: molecular function	GO:0035325	1	6	>0.1	-
Gene ontology	regulation of phosphatidylinositol dephosphorylation	Gene ontology: biological process	GO:0060304	1	6	>0.1	-
Gene ontology	NADH dehydrogenase activity	Gene ontology: molecular function	GO:0003954	1	6	>0.1	-
Gene ontology	positive regulation of long-term synaptic depression	Gene ontology: biological process	GO:1900454	1	6	>0.1	-
Gene ontology	translation release factor activity	Gene ontology: molecular function	GO:0003747	1	6	>0.1	-
Gene ontology	leukocyte chemotaxis involved in inflammatory response	Gene ontology: biological process	GO:0002232	1	6	>0.1	-
Gene ontology	regulation of Arp2/3 complex-mediated actin nucleation	Gene ontology: biological process	GO:0034315	1	6	>0.1	-
Gene ontology	positive regulation of binding	Gene ontology: biological process	GO:0051099	1	6	>0.1	-
Gene ontology	sensory organ development	Gene ontology: biological process	GO:0007423	1	6	>0.1	-
Gene ontology	cellular response to molecule of bacterial origin	Gene ontology: biological process	GO:0071219	1	6	>0.1	-
Gene ontology	translational termination	Gene ontology: biological process	GO:0006415	1	6	>0.1	-
Gene ontology	peptide-lysine-N-acetyltransferase activity	Gene ontology: molecular function	GO:0061733	1	6	>0.1	-
Gene ontology	mitochondrial respiratory chain complex assembly	Gene ontology: biological process	GO:0033108	1	6	>0.1	-
Gene ontology	enzyme linked receptor protein signaling pathway	Gene ontology: biological process	GO:0007167	1	6	>0.1	-
Gene ontology	lamellipodium morphogenesis	Gene ontology: biological process	GO:0072673	1	6	>0.1	-
Gene ontology	response to water deprivation	Gene ontology: biological process	GO:0009414	1	6	>0.1	-
Gene ontology	D-glucose transmembrane transporter activity	Gene ontology: molecular function	GO:0055056	1	6	>0.1	-
Gene ontology	four-way junction helicase activity	Gene ontology: molecular function	GO:0009378	1	6	>0.1	-
Gene ontology	hormone receptor binding	Gene ontology: molecular function	GO:0051427	1	6	>0.1	-
Gene ontology	toll-like receptor 2 signaling pathway	Gene ontology: biological process	GO:0034134	1	6	>0.1	-
Gene ontology	regulation of T cell migration	Gene ontology: biological process	GO:2000404	1	6	>0.1	-
Gene ontology	NADPH-hemoprotein reductase activity	Gene ontology: molecular function	GO:0003958	1	6	>0.1	-
Gene ontology	otic vesicle development	Gene ontology: biological process	GO:0071599	1	6	>0.1	-
Gene ontology	glycoside catabolic process	Gene ontology: biological process	GO:0016139	1	6	>0.1	-
Gene ontology	positive regulation of oxidoreductase activity	Gene ontology: biological process	GO:0051353	1	6	>0.1	-
Gene ontology	BH3 domain binding	Gene ontology: molecular function	GO:0051434	1	6	>0.1	-
Gene ontology	MHC class Ib protein binding	Gene ontology: molecular function	GO:0023029	1	6	>0.1	-
Gene ontology	renal absorption	Gene ontology: biological process	GO:0070293	1	6	>0.1	-
Gene ontology	disulfide oxidoreductase activity	Gene ontology: molecular function	GO:0015036	1	6	>0.1	-
Gene ontology	axonogenesis involved in innervation	Gene ontology: biological process	GO:0060385	1	6	>0.1	-
Gene ontology	alcohol dehydrogenase (NAD+) activity	Gene ontology: molecular function	GO:0004022	1	6	>0.1	-
Gene ontology	positive regulation of cAMP-dependent protein kinase activity	Gene ontology: biological process	GO:2000481	1	6	>0.1	-
Gene ontology	B cell proliferation involved in immune response	Gene ontology: biological process	GO:0002322	1	6	>0.1	-
Gene ontology	mucosal immune response	Gene ontology: biological process	GO:0002385	1	6	>0.1	-
Gene ontology	negative regulation of gastric acid secretion	Gene ontology: biological process	GO:0060455	1	6	>0.1	-
Gene ontology	negative regulation of RNA splicing	Gene ontology: biological process	GO:0033119	1	6	>0.1	-
Gene ontology	insulin binding	Gene ontology: molecular function	GO:0043559	1	6	>0.1	-
Gene ontology	internal peptidyl-lysine acetylation	Gene ontology: biological process	GO:0018393	1	6	>0.1	-
Gene ontology	regulation of removal of superoxide radicals	Gene ontology: biological process	GO:2000121	1	6	>0.1	-
Gene ontology	negative regulation of ruffle assembly	Gene ontology: biological process	GO:1900028	1	6	>0.1	-
Gene ontology	sulfuric ester hydrolase activity	Gene ontology: molecular function	GO:0008484	1	6	>0.1	-
Gene ontology	neutrophil activation involved in immune response	Gene ontology: biological process	GO:0002283	1	6	>0.1	-
Gene ontology	neurotrophin TRKA receptor binding	Gene ontology: molecular function	GO:0005168	1	6	>0.1	-
Gene ontology	U4 snRNA binding	Gene ontology: molecular function	GO:0030621	1	6	>0.1	-
Gene ontology	negative regulation of CREB transcription factor activity	Gene ontology: biological process	GO:0032792	1	6	>0.1	-
Gene ontology	negative regulation of neuroblast proliferation	Gene ontology: biological process	GO:0007406	1	6	>0.1	-
Gene ontology	T follicular helper cell differentiation	Gene ontology: biological process	GO:0061470	1	6	>0.1	-
Gene ontology	regulation of SMAD protein signal transduction	Gene ontology: biological process	GO:0060390	1	6	>0.1	-
Gene ontology	protein import into peroxisome membrane	Gene ontology: biological process	GO:0045046	1	6	>0.1	-
Gene ontology	long-chain fatty acid catabolic process	Gene ontology: biological process	GO:0042758	1	6	>0.1	-
Gene ontology	positive regulation of lymphocyte proliferation	Gene ontology: biological process	GO:0050671	1	6	>0.1	-
Gene ontology	isocitrate metabolic process	Gene ontology: biological process	GO:0006102	1	6	>0.1	-
Gene ontology	cellular response to peptidoglycan	Gene ontology: biological process	GO:0071224	1	6	>0.1	-
Gene ontology	negative regulation of mesenchymal cell apoptotic process	Gene ontology: biological process	GO:2001054	1	6	>0.1	-
Gene ontology	cholesterol import	Gene ontology: biological process	GO:0070508	1	6	>0.1	-
Gene ontology	maintenance of centrosome location	Gene ontology: biological process	GO:0051661	1	6	>0.1	-
Gene ontology	antigen receptor-mediated signaling pathway	Gene ontology: biological process	GO:0050851	1	6	>0.1	-
Gene ontology	positive regulation of interferon-gamma-mediated signaling pathway	Gene ontology: biological process	GO:0060335	1	6	>0.1	-
Gene ontology	regulation of stem cell differentiation	Gene ontology: biological process	GO:2000736	1	6	>0.1	-
Gene ontology	endodermal cell fate commitment	Gene ontology: biological process	GO:0001711	1	6	>0.1	-
Gene ontology	neural crest cell migration involved in autonomic nervous system development	Gene ontology: biological process	GO:1901166	1	6	>0.1	-
Gene ontology	L-glutamate import across plasma membrane	Gene ontology: biological process	GO:0098712	1	6	>0.1	-
Gene ontology	positive regulation of protein kinase C activity	Gene ontology: biological process	GO:1900020	1	6	>0.1	-
Gene ontology	protein insertion into mitochondrial membrane involved in apoptotic signaling pathway	Gene ontology: biological process	GO:0001844	1	6	>0.1	-
Gene ontology	postsynaptic density protein 95 clustering	Gene ontology: biological process	GO:0097119	1	6	>0.1	-
Gene ontology	regulation of potassium ion transmembrane transporter activity	Gene ontology: biological process	GO:1901016	1	6	>0.1	-
Gene ontology	epidermis morphogenesis	Gene ontology: biological process	GO:0048730	1	6	>0.1	-
Gene ontology	mitochondrial protein processing	Gene ontology: biological process	GO:0034982	1	6	>0.1	-
Gene ontology	negative regulation of response to endoplasmic reticulum stress	Gene ontology: biological process	GO:1903573	1	6	>0.1	-
Gene ontology	positive regulation of DNA topoisomerase (ATP-hydrolyzing) activity	Gene ontology: biological process	GO:2000373	1	6	>0.1	-
Gene ontology	negative regulation of MHC class II biosynthetic process	Gene ontology: biological process	GO:0045347	1	6	>0.1	-
Gene ontology	response to laminar fluid shear stress	Gene ontology: biological process	GO:0034616	1	6	>0.1	-
Gene ontology	neutrophil extravasation	Gene ontology: biological process	GO:0072672	1	6	>0.1	-
Gene ontology	peptidyl-methionine modification	Gene ontology: biological process	GO:0018206	1	6	>0.1	-
Gene ontology	tRNA-specific adenosine deaminase activity	Gene ontology: molecular function	GO:0008251	1	6	>0.1	-
Gene ontology	cell cycle phase transition	Gene ontology: biological process	GO:0044770	1	6	>0.1	-
Gene ontology	G-protein gamma-subunit binding	Gene ontology: molecular function	GO:0031682	1	6	>0.1	-
Gene ontology	regulation of platelet aggregation	Gene ontology: biological process	GO:0090330	1	6	>0.1	-
Gene ontology	4-galactosyl-N-acetylglucosaminide 3-alpha-L-fucosyltransferase activity	Gene ontology: molecular function	GO:0017083	1	6	>0.1	-
Gene ontology	'de novo' NAD biosynthetic process from tryptophan	Gene ontology: biological process	GO:0034354	1	6	>0.1	-
Gene ontology	double-strand break repair via classical nonhomologous end joining	Gene ontology: biological process	GO:0097680	1	6	>0.1	-
Gene ontology	alpha-N-acetylneuraminate alpha-2,8-sialyltransferase activity	Gene ontology: molecular function	GO:0003828	1	6	>0.1	-
Gene ontology	endocytosis	Gene ontology: biological process	GO:0006897	9	182	>0.1	-
Pathway	Gene expression (Transcription)	Reactome	R-HSA-74160	58	1448	>0.1	-
Pathway	DNA Repair	Reactome	R-HSA-73894	15	330	>0.1	-
Pathway	Signaling by WNT	Reactome	R-HSA-195721	15	330	>0.1	-
Pathway	RNA Polymerase II Transcription	Reactome	R-HSA-73857	53	1316	>0.1	-
Pathway	Gap junction	KEGG PATHWAY	hsa04540	5	88	>0.1	-
Gene ontology	positive regulation of interleukin-6 production	Gene ontology: biological process	GO:0032755	5	88	>0.1	-
Pathway	Carbohydrate digestion and absorption	KEGG PATHWAY	hsa04973	3	44	>0.1	-
Pathway	IGF1R signaling cascade	Reactome	R-HSA-2428924	3	44	>0.1	-
Pathway	IRS-related events triggered by IGF1R	Reactome	R-HSA-2428928	3	44	>0.1	-
Gene ontology	regulation of protein phosphorylation	Gene ontology: biological process	GO:0001932	3	44	>0.1	-
Gene ontology	extrinsic apoptotic signaling pathway	Gene ontology: biological process	GO:0097191	3	44	>0.1	-
Gene ontology	T cell activation	Gene ontology: biological process	GO:0042110	3	44	>0.1	-
Gene ontology	platelet aggregation	Gene ontology: biological process	GO:0070527	3	44	>0.1	-
Pathway	Transcriptional Regulation by TP53	Reactome	R-HSA-3700989	16	356	>0.1	-
Pathway	Non-small cell lung cancer	KEGG PATHWAY	hsa05223	4	66	>0.1	-
Pathway	APC/C:Cdc20 mediated degradation of Securin	Reactome	R-HSA-174154	4	66	>0.1	-
Pathway	Activation of NF-kappaB in B cells	Reactome	R-HSA-1169091	4	66	>0.1	-
Pathway	FOXO-mediated transcription	Reactome	R-HSA-9614085	4	66	>0.1	-
Disease	Dental caries	NHGRI GWAS Catalog		4	66	>0.1	-
Gene ontology	I-kappaB kinase/NF-kappaB signaling	Gene ontology: biological process	GO:0007249	4	66	>0.1	-
Gene ontology	p53 binding	Gene ontology: molecular function	GO:0002039	4	66	>0.1	-
Gene ontology	hematopoietic progenitor cell differentiation	Gene ontology: biological process	GO:0002244	4	66	>0.1	-
Pathway	Ras signaling pathway	KEGG PATHWAY	hsa04014	11	232	>0.1	-
Gene ontology	cell surface receptor signaling pathway	Gene ontology: biological process	GO:0007166	11	232	>0.1	-
Pathway	Cholinergic synapse	KEGG PATHWAY	hsa04725	6	112	>0.1	-
Pathway	Hedgehog 'off' state	Reactome	R-HSA-5610787	6	112	>0.1	-
Pathway	Muscle contraction	Reactome	R-HSA-397014	10	208	>0.1	-
Pathway	Vitamin digestion and absorption	KEGG PATHWAY	hsa04977	2	24	>0.1	-
Pathway	Glycosaminoglycan biosynthesis - heparan sulfate / heparin	KEGG PATHWAY	hsa00534	2	24	>0.1	-
Pathway	IKK complex recruitment mediated by RIP1	Reactome	R-HSA-937041	2	24	>0.1	-
Disease	IgG glycosylation	NHGRI GWAS Catalog		2	24	>0.1	-
Disease	Inflammatory biomarkers	NHGRI GWAS Catalog		2	24	>0.1	-
Disease	Anger	NHGRI GWAS Catalog		2	24	>0.1	-
Disease	Gastrointestinal diseases	KEGG DISEASE		2	24	>0.1	-
Disease	Genetic obesity	KEGG DISEASE	H02106	2	24	>0.1	-
Gene ontology	hyaluronic acid binding	Gene ontology: molecular function	GO:0005540	2	24	>0.1	-
Gene ontology	DNA-directed DNA polymerase activity	Gene ontology: molecular function	GO:0003887	2	24	>0.1	-
Gene ontology	positive regulation of receptor internalization	Gene ontology: biological process	GO:0002092	2	24	>0.1	-
Gene ontology	positive regulation of interleukin-4 production	Gene ontology: biological process	GO:0032753	2	24	>0.1	-
Gene ontology	low-density lipoprotein particle clearance	Gene ontology: biological process	GO:0034383	2	24	>0.1	-
Gene ontology	phospholipid biosynthetic process	Gene ontology: biological process	GO:0008654	2	24	>0.1	-
Pathway	Switching of origins to a post-replicative state	Reactome	R-HSA-69052	5	89	>0.1	-
Pathway	Collagen formation	Reactome	R-HSA-1474290	5	89	>0.1	Height
Gene ontology	Wnt signaling pathway, planar cell polarity pathway	Gene ontology: biological process	GO:0060071	5	89	>0.1	-
Pathway	RHO GTPases Activate Formins	Reactome	R-HSA-5663220	7	136	>0.1	-
Disease	Ulcerative colitis	NHGRI GWAS Catalog		7	136	>0.1	-
Gene ontology	positive regulation of NF-kappaB transcription factor activity	Gene ontology: biological process	GO:0051092	8	160	>0.1	-
Gene ontology	protein folding	Gene ontology: biological process	GO:0006457	8	160	>0.1	-
Pathway	Proteasome	KEGG PATHWAY	hsa03050	3	45	>0.1	-
Pathway	Ionotropic glutamate receptor pathway	PANTHER	P00037	3	45	>0.1	-
Pathway	Elastic fibre formation	Reactome	R-HSA-1566948	3	45	>0.1	-
Pathway	Signaling by Type 1 Insulin-like Growth Factor 1 Receptor (IGF1R)	Reactome	R-HSA-2404192	3	45	>0.1	Height
Disease	Other immune system diseases	KEGG DISEASE		3	45	>0.1	-
Gene ontology	neurogenesis	Gene ontology: biological process	GO:0022008	3	45	>0.1	-
Gene ontology	cellular response to hypoxia	Gene ontology: biological process	GO:0071456	6	113	>0.1	-
Pathway	Collagen biosynthesis and modifying enzymes	Reactome	R-HSA-1650814	4	67	>0.1	-
Pathway	Assembly of the pre-replicative complex	Reactome	R-HSA-68867	4	67	>0.1	-
Pathway	Signaling by BRAF and RAF fusions	Reactome	R-HSA-6802952	4	67	>0.1	-
Gene ontology	type I interferon signaling pathway	Gene ontology: biological process	GO:0060337	4	67	>0.1	-
Gene ontology	cytokine activity	Gene ontology: molecular function	GO:0005125	9	185	>0.1	-
Pathway	Protein digestion and absorption	KEGG PATHWAY	hsa04974	5	90	>0.1	-
Pathway	Hypertrophic cardiomyopathy (HCM)	KEGG PATHWAY	hsa05410	5	90	>0.1	-
Pathway	Estrogen signaling pathway	KEGG PATHWAY	hsa04915	7	137	>0.1	-
Pathway	Glutamatergic synapse	KEGG PATHWAY	hsa04724	6	114	>0.1	-
Pathway	Shigellosis	KEGG PATHWAY	hsa05131	4	68	>0.1	-
Disease	Chronic kidney disease	NHGRI GWAS Catalog		4	68	>0.1	-
Disease	Diabetes	KEGG DISEASE		4	68	>0.1	-
Disease	Reproductive system diseases	KEGG DISEASE		4	68	>0.1	-
Pathway	Post-translational modification: synthesis of GPI-anchored proteins	Reactome	R-HSA-163125	5	91	>0.1	-
Pathway	Opioid Signalling	Reactome	R-HSA-111885	5	91	>0.1	-
Pathway	Downregulation of TGF-beta receptor signaling	Reactome	R-HSA-2173788	2	25	>0.1	Height
Pathway	Resolution of AP sites via the multiple-nucleotide patch replacement pathway	Reactome	R-HSA-110373	2	25	>0.1	-
Pathway	Gap-filling DNA repair synthesis and ligation in GG-NER	Reactome	R-HSA-5696397	2	25	>0.1	-
Pathway	activated TAK1 mediates p38 MAPK activation	Reactome	R-HSA-450302	2	25	>0.1	-
Disease	Graves' disease	NHGRI GWAS Catalog		2	25	>0.1	-
Disease	Hematology traits	NHGRI GWAS Catalog		2	25	>0.1	-
Disease	Mitochondrial complex I deficiency	KEGG DISEASE	H00473	2	25	>0.1	-
Gene ontology	cullin family protein binding	Gene ontology: molecular function	GO:0097602	2	25	>0.1	-
Gene ontology	synaptic vesicle exocytosis	Gene ontology: biological process	GO:0016079	2	25	>0.1	-
Gene ontology	synaptic transmission, cholinergic	Gene ontology: biological process	GO:0007271	2	25	>0.1	-
Gene ontology	positive regulation of cell cycle arrest	Gene ontology: biological process	GO:0071158	2	25	>0.1	-
Gene ontology	cell aging	Gene ontology: biological process	GO:0007569	2	25	>0.1	-
Gene ontology	posttranscriptional regulation of gene expression	Gene ontology: biological process	GO:0010608	2	25	>0.1	-
Gene ontology	negative regulation of osteoclast differentiation	Gene ontology: biological process	GO:0045671	2	25	>0.1	Height
Gene ontology	embryonic pattern specification	Gene ontology: biological process	GO:0009880	2	25	>0.1	-
Gene ontology	spliceosomal complex assembly	Gene ontology: biological process	GO:0000245	2	25	>0.1	-
Gene ontology	positive regulation of focal adhesion assembly	Gene ontology: biological process	GO:0051894	2	25	>0.1	-
Gene ontology	negative regulation of peptidyl-serine phosphorylation	Gene ontology: biological process	GO:0033137	2	25	>0.1	-
Pathway	@@Nucleotide excision repair	KEGG PATHWAY	hsa03420	3	46	>0.1	-
Pathway	Regulation of Complement cascade	Reactome	R-HSA-977606	3	46	>0.1	-
Gene ontology	cerebellum development	Gene ontology: biological process	GO:0021549	3	46	>0.1	-
Gene ontology	outflow tract morphogenesis	Gene ontology: biological process	GO:0003151	3	46	>0.1	-
Gene ontology	neural crest cell migration	Gene ontology: biological process	GO:0001755	3	46	>0.1	Facial morphology
Gene ontology	hormone-mediated signaling pathway	Gene ontology: biological process	GO:0009755	3	46	>0.1	-
Gene ontology	negative regulation of protein kinase B signaling	Gene ontology: biological process	GO:0051898	3	46	>0.1	-
Gene ontology	chemokine activity	Gene ontology: molecular function	GO:0008009	3	46	>0.1	-
Pathway	Kaposi sarcoma-associated herpesvirus infection	KEGG PATHWAY	hsa05167	9	187	>0.1	-
Pathway	Jak-STAT signaling pathway	KEGG PATHWAY	hsa04630	8	163	>0.1	-
Gene ontology	Golgi organization	Gene ontology: biological process	GO:0007030	6	115	>0.1	-
Pathway	tryptophan degradation to 2-amino-3-carboxymuconate semialdehyde	BioCyc	PWY-5651	1	7	>0.1	-
Pathway	GDP-glucose biosynthesis II	BioCyc	PWY-5661-1	1	7	>0.1	-
Pathway	N-end rule pathway I (eukaryotic)	BioCyc	PWY-7799	1	7	>0.1	-
Pathway	4-hydroxy-2-nonenal detoxification	BioCyc	PWY-7112	1	7	>0.1	-
Pathway	sucrose degradation	BioCyc	PWY66-373	1	7	>0.1	-
Pathway	nicotine degradation III	BioCyc	PWY66-221	1	7	>0.1	-
Pathway	P53 pathway feedback loops 1	PANTHER	P04392	1	7	>0.1	-
Pathway	2-arachidonoylglycerol biosynthesis	PANTHER	P05726	1	7	>0.1	-
Pathway	Highly sodium permeable acetylcholine nicotinic receptors	Reactome	R-HSA-629587	1	7	>0.1	-
Pathway	TYSND1 cleaves peroxisomal proteins	Reactome	R-HSA-9033500	1	7	>0.1	-
Pathway	Phenylalanine metabolism	Reactome	R-HSA-8964208	1	7	>0.1	-
Pathway	Lectin pathway of complement activation	Reactome	R-HSA-166662	1	7	>0.1	-
Pathway	Synthesis of 12-eicosatetraenoic acid derivatives	Reactome	R-HSA-2142712	1	7	>0.1	-
Pathway	Glycerophospholipid catabolism	Reactome	R-HSA-6814848	1	7	>0.1	-
Pathway	RUNX3 regulates CDKN1A transcription	Reactome	R-HSA-8941855	1	7	>0.1	-
Pathway	Fructose metabolism	Reactome	R-HSA-5652084	1	7	>0.1	-
Pathway	Ubiquinol biosynthesis	Reactome	R-HSA-2142789	1	7	>0.1	-
Pathway	ChREBP activates metabolic gene expression	Reactome	R-HSA-163765	1	7	>0.1	-
Pathway	Reversal of alkylation damage by DNA dioxygenases	Reactome	R-HSA-73943	1	7	>0.1	-
Pathway	2-LTR circle formation	Reactome	R-HSA-164843	1	7	>0.1	-
Disease	Rheumatoid arthritis, progression of	OMIM	180300	1	7	>0.1	-
Disease	Renal cell carcinoma	OMIM	144700	1	7	>0.1	-
Disease	@@Renal cell carcinoma	NHGRI GWAS Catalog		1	7	>0.1	-
Disease	Lipoprotein-associated phospholipase A2 activity change in response to statin therapy	NHGRI GWAS Catalog		1	7	>0.1	-
Disease	Thyroid cancer (Papillary, radiation-related)	NHGRI GWAS Catalog		1	7	>0.1	-
Disease	Intracranial volume	NHGRI GWAS Catalog		1	7	>0.1	-
Disease	Type 2 diabetes nephropathy	NHGRI GWAS Catalog		1	7	>0.1	-
Disease	Acute lymphoblastic leukemia (B-cell precursor)	NHGRI GWAS Catalog		1	7	>0.1	-
Disease	Warfarin maintenance dose	NHGRI GWAS Catalog		1	7	>0.1	-
Disease	Response to tocilizumab in rheumatoid arthritis	NHGRI GWAS Catalog		1	7	>0.1	-
Disease	Response to treatment for acute lymphoblastic leukemia	NHGRI GWAS Catalog		1	7	>0.1	-
Disease	Helicobacter pylori serologic status	NHGRI GWAS Catalog		1	7	>0.1	-
Disease	Narcolepsy	NHGRI GWAS Catalog		1	7	>0.1	-
Disease	Aicardi-Goutieres syndrome	KEGG DISEASE	H00290	1	7	>0.1	-
Disease	Pancreatic cancer	KEGG DISEASE	H00019	1	7	>0.1	-
Disease	Adrenal carcinoma	KEGG DISEASE	H00033	1	7	>0.1	-
Disease	Laryngeal cancer	KEGG DISEASE	H00055	1	7	>0.1	-
Disease	Osteosarcoma	KEGG DISEASE	H00036	1	7	>0.1	-
Disease	Follicular lymphoma	KEGG DISEASE	H01613	1	7	>0.1	-
Disease	Multiple epiphyseal dysplasia	KEGG DISEASE	H00476	1	7	>0.1	Height
Disease	Small cell lung cancer	KEGG DISEASE	H00013	1	7	>0.1	-
Disease	Vitreoretinal degeneration	KEGG DISEASE	H00805	1	7	>0.1	-
Disease	Pulmonary arterial hypertension	KEGG DISEASE	H01621	1	7	>0.1	-
Disease	Melanoma	KEGG DISEASE	H00038	1	7	>0.1	Skin pigmentation
Disease	Spondyloepimetaphyseal dysplasia	KEGG DISEASE	H02187	1	7	>0.1	-
Gene ontology	heart trabecula morphogenesis	Gene ontology: biological process	GO:0061384	1	7	>0.1	-
Gene ontology	collateral sprouting	Gene ontology: biological process	GO:0048668	1	7	>0.1	-
Gene ontology	regulation of kinase activity	Gene ontology: biological process	GO:0043549	1	7	>0.1	-
Gene ontology	negative regulation of collateral sprouting	Gene ontology: biological process	GO:0048671	1	7	>0.1	-
Gene ontology	regulation of intracellular protein transport	Gene ontology: biological process	GO:0033157	1	7	>0.1	-
Gene ontology	regulation of protein targeting to mitochondrion	Gene ontology: biological process	GO:1903214	1	7	>0.1	-
Gene ontology	transcription initiation from RNA polymerase III promoter	Gene ontology: biological process	GO:0006384	1	7	>0.1	-
Gene ontology	oxysterol binding	Gene ontology: molecular function	GO:0008142	1	7	>0.1	-
Gene ontology	positive regulation of protein localization to centrosome	Gene ontology: biological process	GO:1904781	1	7	>0.1	-
Gene ontology	coumarin metabolic process	Gene ontology: biological process	GO:0009804	1	7	>0.1	-
Gene ontology	plus-end-directed vesicle transport along microtubule	Gene ontology: biological process	GO:0072383	1	7	>0.1	-
Gene ontology	arachidonic acid monooxygenase activity	Gene ontology: molecular function	GO:0008391	1	7	>0.1	-
Gene ontology	importin-alpha family protein binding	Gene ontology: molecular function	GO:0061676	1	7	>0.1	-
Gene ontology	cellular response to iron ion	Gene ontology: biological process	GO:0071281	1	7	>0.1	-
Gene ontology	positive regulation of prostaglandin biosynthetic process	Gene ontology: biological process	GO:0031394	1	7	>0.1	-
Gene ontology	paranodal junction assembly	Gene ontology: biological process	GO:0030913	1	7	>0.1	-
Gene ontology	vocal learning	Gene ontology: biological process	GO:0042297	1	7	>0.1	-
Gene ontology	paracrine signaling	Gene ontology: biological process	GO:0038001	1	7	>0.1	-
Gene ontology	acetylcholine receptor inhibitor activity	Gene ontology: molecular function	GO:0030550	1	7	>0.1	-
Gene ontology	chorio-allantoic fusion	Gene ontology: biological process	GO:0060710	1	7	>0.1	-
Gene ontology	positive regulation of axon extension involved in axon guidance	Gene ontology: biological process	GO:0048842	1	7	>0.1	-
Gene ontology	cytochrome-b5 reductase activity, acting on NAD(P)H	Gene ontology: molecular function	GO:0004128	1	7	>0.1	-
[truncated: 3,184 more rows]

## Sheet: Table S5
Table S5. The GWAS data of the top 1% variants near the ENTPD1-AS1 gene showing association with height in Europeans (GIANT and UK BioBank).
No	RSID	Location(GRCh37)	Ancestral>Derived	Derived Allele Frequency					log(Rank P-value)	Height GIANT and UK BioBank Meta-analysis Summary Statistics						FuncRegion	LD in Cambodian	Asian-specific mutants	top 1‰ SNPs
				Cambodian	Han	CEU	TSI	YRI		Tested_Allele	Other_Allele	Freq_Tested_Allele_in_HRS	BETA	SE	P
1	rs4561133	10:97700812	T>A	0.75	0.63	0.1667	0.1963	0.3194	2.31743	NA	NA	NA	NA	NA	NA	intronic	1
2	rs4561134	10:97700813	G>A	0.75	0.63	0.1667	0.1963	0.3194	2.31743	NA	NA	NA	NA	NA	NA	intronic	1
3	rs10882693	10:97700979	C>T	0.7593	0.63	0.1667	0.1963	0.3194	2.41136	T	C	0.1943	-0.0034	0.0019	0.065	intronic	1
4	rs10882694	10:97701095	A>C	0.7593	0.63	0.1667	0.1963	0.3194	2.41135	NA	NA	NA	NA	NA	NA	intronic	1
5	rs11188537	10:97707014	C>G	0.8796	0.775	0.4192	0.4486	0.3194	2.06997	NA	NA	NA	NA	NA	NA	intronic	1
6	rs4917717	10:97712975	A>T	0.1296	0.235	0.5758	0.5374	0.6435	2.02794	NA	NA	NA	NA	NA	NA	intronic	1
7	rs10882701	10:97741071	A>C	0.1574	0.3232	0.5657	0.5607	0.5185	2.30809	NA	NA	NA	NA	NA	NA	intronic
8	rs4918983	10:97744859	A>T	0.1111	0.32	0.5202	0.5467	0.4167	2.60718	NA	NA	NA	NA	NA	NA	intronic
9	rs10882703	10:97750945	A>G	0.6574	0.54	0.005051	0.009346	0	3.45808	NA	NA	NA	NA	NA	NA	intronic	2	Yes	Yes
10	rs11188544	10:97753148	T>G	0.6574	0.54	0.05051	0.08879	0.1343	2.6698	NA	NA	NA	NA	NA	NA	intronic	2
11	rs10882706	10:97753910	G>A	0.3333	0.46	0.9495	0.9112	0.8704	2.78384	NA	NA	NA	NA	NA	NA	intronic	2
12	rs10786254	10:97754105	A>G	0.6667	0.545	0.05051	0.08879	0.1296	2.74226	NA	NA	NA	NA	NA	NA	intronic	2
13	rs10882707	10:97754348	G>A	0.3333	0.455	0.9495	0.9112	0.8704	2.74225	NA	NA	NA	NA	NA	NA	intronic	2
14	rs12413234	10:97754507	T>C	0.3333	0.455	0.9495	0.9112	0.8704	2.74224	NA	NA	NA	NA	NA	NA	intronic	2
15	rs12413241	10:97754598	C>A	0.6574	0.545	0.005051	0.009346	0.0787	3.14091	NA	NA	NA	NA	NA	NA	intronic	2		Yes
16	rs10786255	10:97754763	C>T	0.6667	0.545	0.05051	0.08879	0.1296	2.74224	NA	NA	NA	NA	NA	NA	intronic	2
17	rs11188549	10:97756593	A>G	0.6574	0.545	0.005051	0.009346	0.0787	3.1409	NA	NA	NA	NA	NA	NA	intronic	2		Yes
18	rs12255122	10:97756905	C>T	0.6667	0.545	0.05051	0.08879	0.1296	2.74223	T	C	0.0604	0.0095	0.0033	0.0035	intronic	2
19	rs11188550	10:97757097	C>G	0.6574	0.545	0.005051	0.009346	0.0787	3.14088	NA	NA	NA	NA	NA	NA	intronic	2		Yes
20	rs12414410	10:97757893	C>T	0.6481	0.545	0.05051	0.08879	0.1296	2.52985	NA	NA	NA	NA	NA	NA	intronic	2
21	rs78255570	10:97760751	A>G	0.3519	0.455	0.9495	0.9112	0.8704	2.52984	NA	NA	NA	NA	NA	NA	intronic	2
22	rs11188551	10:97762315	C>T	0.3333	0.46	0.9343	0.8832	0.7963	2.58848	NA	NA	NA	NA	NA	NA	intronic	2
23	rs11188554	10:97767978	A>G	0.6275	0.535	0.005051	0.009346	0	3.22136	NA	NA	NA	NA	NA	NA	intronic	2	Yes	Yes
24	rs11188557	10:97773843	A>G	0.6204	0.525	0.005051	0.009346	0.162	2.76394	NA	NA	NA	NA	NA	NA	intronic	2
25	rs12219508	10:97778602	T>C	0.6296	0.445	0.005051	0.009346	0	3.95347	NA	NA	NA	NA	NA	NA	intronic	3	Yes	Yes
26	rs1974251	10:97786890	A>G	0.6574	0.435	0.005051	0.009346	0.03241	4.24994	NA	NA	NA	NA	NA	NA	intronic	3		Yes
27	rs10509699	10:97792923	T>C	0.6296	0.435	0.0202	0.03738	0.125	3.45541	T	C	0.97416	0.005	0.0046	0.27	intronic	3		Yes
28	rs10786262	10:97794477	A>T	0.6481	0.435	0.3232	0.3037	0.09259	2.67214	A	T	0.6472	0.0199	0.0015	6.1e-40	intronic	3
29	rs75702506	10:97794841	A>G	0.6296	0.42	0.005051	0.009346	0	4.16133	NA	NA	NA	NA	NA	NA	intronic	3	Yes	Yes
30	rs74843059	10:97796945	A>G	0.6296	0.42	0.005051	0.009346	0	4.16114	NA	NA	NA	NA	NA	NA	intronic	3	Yes	Yes
31	rs11188566	10:97798383	T>C	0.6296	0.435	0.005051	0.009346	0.02778	3.90204	NA	NA	NA	NA	NA	NA	intronic	3		Yes
32	rs78345038	10:97801859	C>T	0.6296	0.42	0.005051	0.009346	0.02778	4.03722	NA	NA	NA	NA	NA	NA	intronic	3		Yes
33	rs915506	10:97805074	G>A	0.6481	0.45	0.3232	0.3084	0.125	2.5076	A	G	0.3551	-0.0203	0.0015	3.3e-42	intronic	3
34	rs11188572	10:97805155	T>A	0.6296	0.435	0.005051	0.009346	0.02778	3.90194	NA	NA	NA	NA	NA	NA	intronic	3		Yes
35	rs7913418	10:97808509	A>G	0.6481	0.45	0.3232	0.3084	0.125	2.5076	A	G	0.647	0.0199	0.0015	5.5e-40	intronic	3
36	rs12221239	10:97810953	A>G	0.6296	0.435	0.005051	0.009346	0.02778	3.90184	NA	NA	NA	NA	NA	NA	intronic	3		Yes
37	rs4145226	10:97814816	C>A	0.6296	0.42	0.005051	0.009346	0.02778	4.03708	NA	NA	NA	NA	NA	NA	intronic	3		Yes
38	rs17111275	10:97817650	G>T	0.6204	0.42	0.005051	0.009346	0.02778	3.91173	NA	NA	NA	NA	NA	NA	intronic	3		Yes
39	rs1047370	10:97820339	G>T	0.6204	0.44	0.3232	0.3084	0.125	2.32689	T	G	0.353	-0.02	0.0015	1.8e-40	intronic	3
40	rs79901343	10:97822576	G>C	0.6296	0.415	0.005051	0.009346	0.02778	4.0759	NA	NA	NA	NA	NA	NA	intronic	3		Yes
41	rs11188578	10:97823839	C>T	0.6296	0.42	0.005051	0.009346	0.02778	4.03694	NA	NA	NA	NA	NA	NA	intronic	3		Yes
42	rs77404061	10:97824250	G>C	0.6296	0.425	0.005051	0.009346	0.02778	3.99928	NA	NA	NA	NA	NA	NA	intronic	3		Yes
43	rs10882714	10:97827752	T>C	0.6481	0.43	0.3333	0.3178	0.125	2.5945	NA	NA	NA	NA	NA	NA	intronic	3
44	rs11188580	10:97830138	T>C	0.6296	0.42	0.005051	0.009346	0.00463	4.12836	NA	NA	NA	NA	NA	NA	intronic	3	Yes	Yes
45	rs11188581	10:97830604	T>G	0.6296	0.42	0.005051	0.009346	0	4.16096	NA	NA	NA	NA	NA	NA	intronic	3	Yes	Yes
46	rs11188582	10:97834049	C>T	0.6204	0.41	0.005051	0.009346	0	4.11802	NA	NA	NA	NA	NA	NA	intronic	3	Yes	Yes
47	rs11188583	10:97834730	C>G	0.6296	0.42	0.005051	0.009346	0	4.16077	NA	NA	NA	NA	NA	NA	intronic	3	Yes	Yes
48	rs12414081	10:97838395	T>C	0.6204	0.42	0.005051	0.009346	0	4.04437	NA	NA	NA	NA	NA	NA	intronic	3	Yes	Yes
49	rs1336455	10:97838474	G>A	0.6389	0.435	0.3232	0.3084	0.125	2.50889	A	G	0.353	-0.0202	0.0015	7.8e-42	intronic	3
50	rs144690911	10:97847187	C>T	0.6296	0.42	0.005051	0.009346	0.00463	4.12819	NA	NA	NA	NA	NA	NA	intronic	3	Yes	Yes
51	rs11188593	10:97848852	C>T	0.6296	0.42	0.005051	0.009346	0.00463	4.12802	NA	NA	NA	NA	NA	NA	intronic	3	Yes	Yes
52	rs11188594	10:97848952	A>C	0.6296	0.435	0.3081	0.2757	0.03241	2.74739	A	C	0.6665	0.0201	0.0015	8.5e-40	intronic	3
53	rs10882716	10:97850684	A>G	0.6389	0.435	0.3182	0.2944	0.03241	2.79923	A	G	0.659	0.02	0.0015	7.5e-40	upstream	3
54	rs11188595	10:97850866	A>G	0.6296	0.42	0.005051	0.009346	0.00463	4.12785	NA	NA	NA	NA	NA	NA	upstream	3	Yes	Yes
55	rs10882717	10:97850944	G>C	0.6481	0.435	0.3182	0.2944	0.00463	3.01611	C	G	0.3389	-0.0203	0.0015	9.1e-41	upstream	3		Yes
56	rs12569991	10:97852070	G>A	0.6296	0.415	0.005051	0.009346	0.00463	4.17928	NA	NA	NA	NA	NA	NA	intergenic	3	Yes	Yes
57	rs11188598	10:97855847	G>A	0.6296	0.415	0.005051	0.009346	0.00463	4.17947	NA	NA	NA	NA	NA	NA	intergenic	3	Yes	Yes
58	rs11188599	10:97856100	C>T	0.6296	0.42	0.005051	0.009346	0.00463	4.12768	NA	NA	NA	NA	NA	NA	intergenic	3	Yes	Yes
59	rs10458746	10:97858131	A>G	0.6204	0.43	0.005051	0.009346	0.00463	3.93046	NA	NA	NA	NA	NA	NA	intergenic	3	Yes	Yes
60	rs75546648	10:97859560	A>T	0.6389	0.42	0.005051	0.009346	0	4.29336	NA	NA	NA	NA	NA	NA	intergenic	3	Yes	Yes
61	rs72474879	10:97860793	G>C	0.6296	0.42	0.005051	0.009346	0	4.16059	NA	NA	NA	NA	NA	NA	intergenic	3	Yes	Yes
62	rs11814171	10:97861234	G>A	0.3426	0.385	0.9949	0.9907	0.8843	2.41353	NA	NA	NA	NA	NA	NA	intergenic	3
63	rs11188603	10:97861925	A>G	0.6204	0.42	0.005051	0.009346	0.00463	4.02407	NA	NA	NA	NA	NA	NA	intergenic	3	Yes	Yes
64	rs11188608	10:97864493	C>T	0.6389	0.42	0.005051	0.009346	0.00463	4.26284	NA	NA	NA	NA	NA	NA	intergenic	3	Yes	Yes
65	rs11188612	10:97866284	T>G	0.6827	0.42	0.005051	0.009346	0.00463	5.04029	NA	NA	NA	NA	NA	NA	intergenic	3	Yes	Yes
66	rs2085492	10:97866871	T>C	0.6296	0.42	0.005051	0.009346	0.00463	4.1275	NA	NA	NA	NA	NA	NA	intergenic	3	Yes	Yes
67	rs201366657	10:97868098	T>A	0.6296	0.42	0.005051	0.009346	0	4.1604	NA	NA	NA	NA	NA	NA	intergenic	3	Yes	Yes
68	rs11188615	10:97874985	C>A	0.6296	0.42	0.005051	0.009346	0.00463	4.12733	NA	NA	NA	NA	NA	NA	intergenic	3	Yes	Yes
69	rs11188616	10:97875244	A>C	0.6296	0.42	0.005051	0.009346	0	4.16022	NA	NA	NA	NA	NA	NA	intergenic	3	Yes	Yes
70	rs12570955	10:97879751	G>C	0.6389	0.42	0.005051	0.009346	0.00463	4.26261	NA	NA	NA	NA	NA	NA	intergenic	3	Yes	Yes
71	rs12572217	10:97880228	C>T	0.3796	0.585	0.9949	0.9907	0.9954	4.06464	NA	NA	NA	NA	NA	NA	intergenic	3		Yes
72	rs2484912	10:97882736	T>C	0.8796	0.58	0.3384	0.285	0.125	4.20063	T	C	0.6455	-0.0051	0.0015	0.00062	intergenic	4		Yes
73	rs1172961	10:97885634	T>C	0.8796	0.58	0.3384	0.285	0.125	4.20043	T	C	0.6455	-0.0051	0.0015	0.00065	intergenic	4		Yes
74	rs77764210	10:97887773	C>G	0.6296	0.42	0.005051	0.009346	0	4.16003	NA	NA	NA	NA	NA	NA	intergenic	3	Yes	Yes
75	rs1172960	10:97888752	C>T	0.8796	0.58	0.3384	0.285	0.125	4.20023	T	C	0.3545	0.0052	0.0015	0.00053	upstream	4		Yes
76	rs1764305	10:97892905	T>C	0.8704	0.58	0.3384	0.285	0.125	4.07016	NA	NA	NA	NA	NA	NA	intronic	4		Yes
77	rs11188623	10:97896967	C>T	0.6296	0.42	0.005051	0.009346	0	4.15985	NA	NA	NA	NA	NA	NA	intronic	3	Yes	Yes
78	rs1172940	10:97897028	T>A	0.8796	0.58	0.3384	0.285	0.125	4.20002	A	T	0.3541	0.005	0.0015	0.00076	intronic	4		Yes
79	rs1177749	10:97897991	G>A	0.8796	0.58	0.3384	0.285	0.125	4.19982	A	G	0.3541	0.0051	0.0015	0.00066	intronic	4		Yes
80	rs1172937	10:97899804	G>A	0.8796	0.58	0.3384	0.285	0.125	4.19962	NA	NA	NA	NA	NA	NA	intronic	4		Yes
81	rs10882725	10:97906068	A>G	0.05556	0.22	0.5859	0.6028	0.5093	2.73375	A	G	0.4219	0.008	0.0015	4.1e-08	intronic	4
82	rs10882727	10:97906187	C>T	0.1204	0.42	0.6616	0.715	0.875	4.19942	NA	NA	NA	NA	NA	NA	intronic	4		Yes
83	rs11188633	10:97912913	G>T	0.8796	0.58	0.3384	0.285	0.125	4.19922	NA	NA	NA	NA	NA	NA	intronic	4		Yes
84	rs11188634	10:97915182	C>T	0.8796	0.58	0.3384	0.285	0.125	4.19901	T	C	0.3547	0.0051	0.0015	0.00064	intronic	4		Yes
85	rs3814226	10:97920062	G>A	0.6204	0.425	0.005051	0.009346	0	4.00804	NA	NA	NA	NA	NA	NA	intronic	3	Yes	Yes
86	rs10748660	10:97922667	T>C	0.8796	0.58	0.3384	0.285	0.125	4.1936	T	C	0.6486	-0.005	0.0015	0.00079	intronic	4		Yes
87	rs3748226	10:97922999	T>A	0.8796	0.58	0.3384	0.285	0.125	4.19881	NA	NA	NA	NA	NA	NA	intronic	4		Yes
88	rs11188639	10:97923992	G>C	0.6296	0.42	0.005051	0.009346	0	4.15966	NA	NA	NA	NA	NA	NA	intronic	3	Yes	Yes
89	rs10509704	10:97924591	T>A	0.8796	0.58	0.3384	0.285	0.125	4.19861	A	T	0.3547	0.0051	0.0015	0.00069	intronic	4		Yes
90	rs10509706	10:97925178	T>G	0.8796	0.58	0.3384	0.285	0.125	4.19841	T	G	0.6453	-0.0051	0.0015	0.00065	intronic	4		Yes
91	rs11188642	10:97925438	T>G	0.8796	0.58	0.3384	0.285	0.125	4.19821	NA	NA	NA	NA	NA	NA	intronic	4		Yes
92	rs11188643	10:97926295	C>T	0.8796	0.58	0.3384	0.285	0.125	4.19801	NA	NA	NA	NA	NA	NA	intronic	4		Yes
93	rs12766762	10:97926918	C>A	0.8796	0.575	0.3384	0.285	0.125	4.23609	A	C	0.3547	0.0051	0.0015	0.00071	intronic	4		Yes
94	rs10882731	10:97927958	T>C	0.8796	0.57	0.3384	0.285	0.125	4.27929	T	C	0.642	-0.0048	0.0015	0.0012	intronic	4		Yes
95	rs10882732	10:97930157	C>G	0.8796	0.58	0.3384	0.2897	0.125	4.18825	C	G	0.6452	-0.005	0.0015	0.00075	intronic	4		Yes
96	rs1902701	10:97931161	A>G	0.1204	0.42	0.6616	0.715	0.875	4.1978	A	G	0.3548	0.0049	0.0015	0.0012	intronic	4		Yes
97	rs1902700	10:97931430	T>C	0.8796	0.58	0.3384	0.285	0.125	4.1976	NA	NA	NA	NA	NA	NA	intronic	4		Yes
98	rs10748661	10:97931887	G>A	0.8796	0.58	0.3384	0.285	0.125	4.1974	A	G	0.3548	0.005	0.0015	0.00077	intronic	4		Yes
99	rs10882733	10:97932409	A>G	0.8774	0.58	0.3384	0.285	0.125	4.15874	A	G	0.6451	-0.005	0.0015	0.00075	intronic	4		Yes
100	rs10882734	10:97933502	A>G	0.8796	0.58	0.3384	0.285	0.125	4.1972	A	G	0.6451	-0.005	0.0015	0.00075	intronic	4		Yes
101	rs10882735	10:97933535	C>T	0.8796	0.58	0.3384	0.285	0.125	4.197	T	C	0.3541	0.005	0.0015	0.00075	intronic	4		Yes
102	rs12569434	10:97935470	G>A	0.8796	0.575	0.3384	0.285	0.125	4.23587	A	G	0.3549	0.005	0.0015	0.00086	intronic	4		Yes
103	rs10882737	10:97935568	G>A	0.8796	0.58	0.3384	0.285	0.125	4.1968	NA	NA	NA	NA	NA	NA	intronic	4		Yes
104	rs11188647	10:97937449	A>C	0.6204	0.42	0.005051	0.009346	0	4.04423	NA	NA	NA	NA	NA	NA	intronic	3	Yes	Yes
105	rs10786267	10:97937596	A>G	0.06481	0.21	0.2374	0.2757	0.5185	2.09076	A	G	0.798	-0.0131	0.0018	2.3e-13	intronic
106	rs1902696	10:97938846	C>T	0.6296	0.42	0.005051	0.009346	0	4.15948	NA	NA	NA	NA	NA	NA	intronic	3	Yes	Yes
107	rs10882738	10:97939792	G>A	0.8611	0.58	0.3384	0.285	0.125	3.94394	NA	NA	NA	NA	NA	NA	intronic	4		Yes
108	rs4584509	10:97944637	A>G	0.05556	0.22	0.5909	0.6028	0.5093	2.73695	NA	NA	NA	NA	NA	NA	intronic
109	rs10882741	10:97945214	G>C	0.1204	0.42	0.6616	0.715	0.875	4.1966	NA	NA	NA	NA	NA	NA	intronic	4		Yes
110	rs11188653	10:97945481	C>A	0.8796	0.58	0.3384	0.285	0.125	4.1964	NA	NA	NA	NA	NA	NA	intronic	4		Yes
111	rs12782206	10:97946718	C>A	0.1204	0.42	0.6616	0.715	0.875	4.1962	NA	NA	NA	NA	NA	NA	intronic	4		Yes
112	rs10748663	10:97947041	A>C	0.06481	0.21	0.2374	0.2757	0.5185	2.09076	A	C	0.7971	-0.0128	0.0018	7.6e-13	intronic
113	rs10882742	10:97948589	T>G	0.8796	0.58	0.3384	0.285	0.125	4.196	T	G	0.6447	-0.005	0.0015	0.00089	intronic	4		Yes
114	rs10748664	10:97948606	C>T	0.06481	0.21	0.2323	0.2757	0.5139	2.07647	T	C	0.2022	0.013	0.0018	2.6e-13	intronic
115	rs11188657	10:97952042	C>T	0.6296	0.42	0.005051	0.01402	0	4.13233	NA	NA	NA	NA	NA	NA	intronic	3	Yes	Yes
116	rs76157825	10:97952057	T>C	0.6204	0.42	0.005051	0.009346	0	4.04693	NA	NA	NA	NA	NA	NA	intronic	3	Yes	Yes
117	rs75816460	10:97955556	G>T	0.6204	0.42	0.005051	0.009346	0	4.04409	NA	NA	NA	NA	NA	NA	intronic	3	Yes	Yes
118	rs11188660	10:97957324	G>A	0.8796	0.58	0.3586	0.285	0.125	4.16898	A	G	0.3686	0.0039	0.0015	0.0083	intronic	4		Yes
119	rs149021801	10:97961339	G>T	0.1204	0.005	0	0	0	2.39954	NA	NA	NA	NA	NA	NA	intronic		Yes
120	rs2242137	10:97964157	A>G	0.1389	0.395	0.404	0.4673	0.4074	2.41182	NA	NA	NA	NA	NA	NA	exonic
121	rs12220211	10:97966273	C>T	0.5865	0.375	0.005051	0.009346	0.02778	3.90603	NA	NA	NA	NA	NA	NA	intronic			Yes
122	rs2290714	10:97969694	A>G	0.5833	0.41	0.04545	0.07477	0.1528	2.91728	A	G	0.95785	-0.0028	0.0037	0.46	intronic
123	rs10882744	10:97971058	C>T	0.8148	0.585	0.3939	0.3271	0.2037	3.04476	T	C	0.3937	0.0043	0.0015	0.0039	intronic	5		Yes
124	rs7911407	10:97971737	C>T	0.1574	0.42	0.5354	0.5421	0.3935	2.54773	NA	NA	NA	NA	NA	NA	intronic	5
125	rs7911684	10:97971928	T>C	0.8426	0.58	0.4545	0.4346	0.5231	2.75108	T	C	0.5431	-0.0053	0.0015	0.00027	intronic	5
126	rs2000337	10:97975595	T>G	0.09259	0.25	0.4697	0.4907	0.412	2.30472	NA	NA	NA	NA	NA	NA	intronic
127	rs12250448	10:97980432	T>C	0.4722	0.65	0.9242	0.8879	0.7222	2.47308	NA	NA	NA	NA	NA	NA	intronic	6
128	rs7076978	10:97980435	T>C	0.5278	0.35	0.07576	0.1121	0.2778	2.47308	T	C	0.92154	0.0028	0.0027	0.3	intronic	6
129	rs2125062	10:97980721	A>C	0.09259	0.245	0.4747	0.4813	0.4167	2.27256	A	C	0.5266	0.0044	0.0014	0.002	intronic
130	rs10882745	10:97981160	T>C	0.537	0.355	0.07576	0.1075	0.1389	2.72551	T	C	0.92189	0.0038	0.0027	0.17	intronic
131	rs7077062	10:97982225	A>G	0.09259	0.25	0.4848	0.5421	0.713	2.56471	A	G	0.4977	0.0042	0.0014	0.0036	intronic
132	rs11188666	10:97983280	G>A	0.537	0.35	0.07576	0.1075	0.1389	2.7569	A	G	0.08115	-0.0038	0.0027	0.17	intronic	6
133	rs72811012	10:97983892	G>A	0.537	0.35	0.07576	0.1075	0.1389	2.7569	NA	NA	NA	NA	NA	NA	intronic	6
134	rs72811013	10:97983918	G>C	0.537	0.355	0.07576	0.1075	0.1389	2.7255	NA	NA	NA	NA	NA	NA	intronic	6
135	rs11188668	10:97984686	T>C	0.463	0.65	0.9242	0.8925	0.8611	2.75689	NA	NA	NA	NA	NA	NA	intronic	6
136	rs7099899	10:97986458	G>A	0.537	0.345	0.07576	0.1028	0.1389	2.7994	NA	NA	NA	NA	NA	NA	intronic	6
137	rs11188669	10:97987095	T>C	0.09259	0.255	0.4697	0.4673	0.3519	2.26831	NA	NA	NA	NA	NA	NA	intronic
138	rs12414118	10:97987535	C>A	0.537	0.35	0.07576	0.1028	0.1759	2.70804	NA	NA	NA	NA	NA	NA	intronic	6
139	rs144455502	10:97987897	C>T	0.5278	0.325	0.07576	0.1028	0.1759	2.78414	NA	NA	NA	NA	NA	NA	intronic	6
140	rs3827858	10:97988138	C>G	0.5185	0.69	0.8939	0.8364	0.8056	2.2675	NA	NA	NA	NA	NA	NA	intronic	6
